# Supplementary material for: Structural mapping of PEAK pseudokinase interactions identifies 14-3-3 as a molecular switch for PEAK3 signaling
Source: Nat Commun. 2023 Jun 19;14:3542. doi: 10.1038/s41467-023-38869-9 (PMC10279719; doi:10.1038/s41467-023-38869-9)
Supplement: Supplementary file 4 — Supplementary Data 1–6 [file 41467_2023_38869_MOESM4_ESM.xlsx]

## Sheet: Contents
Supplementary Data
Structural mapping of PEAK pseudokinase interactions identifies 14 3 3 as a molecular switch for PEAK3 signaling. Roy, M.J. et al.
Contents
Supplementary Data 1		Supplementary Data Table 1: SPR-determined steady state binding affinity of PEAK pY SH2 motifs with CrkII and Grb2 (full length and SH2 domains)
		SPR sensorgrams and fitted steady state data
Supplementary Data 2		Supplementary Data Table 2: SPR-determined steady state binding affinity of PEAK proline rich motif (PRM) peptides with CrkII N-SH3
		Representative SPR sensorgrams and fitted steady state data for PEAK proline rich motif (PRM) peptides binding to immobilised CrkII N-SH3
Supplementary Data 3		Supplementary Data Table 3: SPR-determined steady state binding affinity of PEAK tandem peptides with CrkII N-SH3
		Representative SPR sensorgrams and fitted steady state data for PEAK proline rich motif (PRM) peptides binding to immobilised CrkII N-SH3
Supplementary Data 4		Supplementary Data Table 4: SPR-determined steady state binding affinity of PEAK tandem peptides with 14-3-3 isoforms
		Representative SPR sensorgrams and fitted steady state data for PEAK tandem peptides binding to immobilised 14-3-3 isoforms
Supplementary Data 5		Supplementary Data Table 5A: Summary of individual ITC binary and ternary experiments for PEAK3 tandem peptides with 14-3-3 and CrkII N-SH3
		Supplementary Data Table 5B: Summary of mean data for ITC binary and ternary experiments for PEAK3 tandem peptides with 14-3-3 and CrkII N-SH3
		Supplementary Data Table 5C: Summary of binary and ternary affinity of PEAK3 tandem peptides with 14-3-3 and CrkII N-SH3 determined using ITC or SPR
		ITC data for binary and ternary binding experiments
Supplementary Data 6		Supplementary Data Table 6: SPR-determined binding affinity of full length or N-terminally truncated PEAK proteins with full length interactors or sub-domains
		SPR sensorgrams and fitted steady state data

## Sheet: Supplementary Data 1
Supplementary Data Table 1: SPR-determined steady state binding affinity of PEAK pY SH2 motifs with CrkII and Grb2 (full length and SH2 domains)
				CrkII-SH2			CrkII-FL monomer			CrkII-FL dimer			Grb2 SH2			Grb2-FL
Peptide	Protein	Residues	Sequence	SPR KD (µM)	uncertainty	N	SPR KD (µM)	uncertainty	N	SPR KD (µM)	uncertainty	N	SPR KD (µM)	uncertainty	N	SPR KD (µM)	uncertainty	N
consensus pY peptide	PEAK3 / PEAK1	23-29 / 1106-1112	TpYSNLGQ	8.8	± 0.6	3	14.5	± 1.8	3	12.7	± 2.5	3	9	± 0.1	3	4.6	± 0.4	3
PEAK3(23-38)-pY24	PEAK3	23-38	TpYSNLGQIRAHLLPSK	5.3	± 0.4	3	6.8	± 0.5	3	6.2	± 0.5	3	4.2	± 0.2	3	2.2	± 0.5	3
PEAK1(1106-1121)-pY1107	PEAK1	1106-1121	TpYSNLGQSRAAMIPPK	3.2	± 0.04	3	3.5	± 0.1	3	3.1	± 0.1	3	6.9	± 0.4	3	4.1	± 0.1	3
Values are mean ± S.E.M. (N ≥ 3) for the noted number of independent experiments.
SPR sensorgrams and fitted steady state data

## Sheet: Supplementary Data 2
Supplementary Data Table 2: SPR-determined steady state binding affinity of PEAK proline rich motif (PRM) peptides with CrkII N-SH3
				CrkII N-SH3
PRM peptide	Protein	Residues	Sequence	SPR KD (µM)	uncertainty	N
PEAK3 (54-66)	PEAK3	54-66	PLPPPLPKKILTR	1.7	± 0.4	3
PEAK1 (1150-1162)	PEAK1	1150-1162	PTPPPLPKKMIIR	0.9	± 0.1	3
PEAK2 (709-721)	PEAK2	709-721	FSPPPPPPKSRHL	13	± 0.3	3
PEAK2 (809-821)	PEAK2	809-821	QPPPLPQKKIVSR	2.4	± 0.1	3
Values are mean ± S.E.M. (N ≥ 3) for the noted number of independent experiments.
Representative SPR sensorgrams and fitted steady state data for PEAK proline rich motif (PRM) peptides binding to immobilised CrkII N-SH3

## Sheet: Supplementary Data 3
Supplementary Data Table 3: SPR-determined steady state binding affinity of PEAK tandem peptides with CrkII N-SH3
				CrkII N-SH3
Peptide	Protein	Residues	Sequence	SPR KD (µM)	uncertainty	N
PEAK3 tandem-pS69	PEAK3	54-74	PLPPPLPKKILTRTQpSLPTRR	2.2	± 0.7	2
PEAK3 tandem	PEAK3	54-74	PLPPPLPKKILTRTQSLPTRR	0.6	± 0.02	2
Values are mean ± SD (N = 2) or S.E.M. (N ≥ 3) for the noted number of independent experiments.
Representative SPR sensorgrams and fitted steady state data for PEAK proline rich motif (PRM) peptides binding to immobilised CrkII N-SH3

## Sheet: Supplementary Data 4
Supplementary Data Table 4: SPR-determined steady state binding affinity of PEAK tandem peptides with 14-3-3 isoforms
				14-3-3γ (gamma)			14-3-3𝜀 (epsilon)			14-3-3η (eta)			14-3-3σ (sigma)
Peptide	Protein	Residues	Sequence	SPR KD (µM)	uncertainty	N	SPR KD (µM)	uncertainty	N	SPR KD (µM)	uncertainty	N	SPR KD (µM)	uncertainty	N
PEAK3 tandem-pS69	PEAK3	54-74	PLPPPLPKKILTRTQpSLPTRR	0.19	± 0.04	4	0.78	± 0.02	4	0.16225	± 0.002	4	0.41	± 0.005	4
PEAK3 tandem	PEAK3	54-74	PLPPPLPKKILTRTQSLPTRR	>100	ND	1	>100	ND	4	>100	ND	4	>100	ND	4
PEAK1 tandem-pT1165	PEAK1	1152-1171	PPPLPKKMIIRANpTEPISKD	1.77	± 0.3	4	5.386	± 0.2	5	2.562	± 0.1	5	9.7	± 0.3	5
PEAK1 tandem	PEAK1	1152-1171	PPPLPKKMIIRANTEPISKD	>100	ND	3	>100	ND	4	>100	ND	4	>100	ND	4
PEAK2 tandem-pS826	PEAK2	812-831	PPPLPQKKIVSRAApSSPDGF	1.3455	± 0.2	4	7.418	± 0.2	5	1.942	± 0.2	5	4.1	± 0.1	5
PEAK2 tandem	PEAK2	812-831	PPPLPQKKIVSRAASSPDGF	>100	ND	3	>100	ND	4	>100	ND	4	>100	ND	4
Values are mean ± S.E.M. (N ≥ 3) for the noted number of independent experiments.
Representative SPR sensorgrams and fitted steady state data for PEAK tandem peptides binding to immobilised 14-3-3 isoforms

## Sheet: Supplementary Data 5
Supplementary Data Table 5A: Summary of individual ITC binary and ternary experiments for PEAK3 tandem peptides with 14-3-3 and CrkII N-SH3
ITC titration	ITC experiment	Sample in Syringe	Sample in Cell	Repeat	[Syr] (M)	[Cell] (M)	N (sites)	KD (µM)	∆G (kJ/mol)	∆H (kJ/mol)	-T∆S (kJ/mol)
Titration 1	binary	14-3-3γ (gamma)	PEAK3 tandem	1	0.0002	2e-05	N/A		N/A	N/A	N/A
Titration 2	binary	14-3-3γ (gamma)	PEAK3 tandem-pS69	1	0.00014	2e-05	1.09	0.206	-37.6	-39.6	2.03
Titration 3	binary	14-3-3γ (gamma)	PEAK3 tandem-pS69	1	0.0002	2e-05	0.815	0.157	-38.2	-44.6	6.37
Titration 4	binary	14-3-3γ (gamma)	PEAK3 tandem-pS69	2	0.0002	2e-05	0.8	0.0967	-39.4	-38.9	-0.489
Titration 5	binary	14-3-3γ (gamma)	PEAK3 tandem-pS69	3	0.0002	2e-05	0.782	0.11	-39.1	-42	2.97
Titration 6	binary	14-3-3γ (gamma)	PEAK3 tandem-pS69	4	0.0002	2e-05	0.771	0.141	-38.5	-46.6	8.08
Titration 7	binary	14-3-3γ (gamma) (K50E)	PEAK3 tandem-pS69	1	0.0002	2e-05	0.726	5.99	-29.4	-48	18.6
Titration 8	control	buffer	PEAK3 tandem	1	0.0004	2e-05	N/A		N/A	N/A	N/A
Titration 9	binary	CrkII N-SH3	PEAK3 tandem	1	0.00014	2e-05	0.904	0.597	-35	-50.3	15.3
Titration 10	ternary	CrkII N-SH3	PEAK3 tandem : 14-3-3γ	1	0.0004	1.68e-05	0.654	0.711	-34.5	-52.8	18.2
Titration 11	binary	CrkII N-SH3	PEAK3 tandem-pS69	1	0.0004	1.68e-05	0.823	1.08	-33.5	-42.2	8.67
Titration 12	ternary	CrkII N-SH3	PEAK3 tandem-pS69 : 14-3-3γ	1	0.0004	1.68e-05	0.973	3.56	-30.6	-40.7	10.1
Titration 13	ternary	CrkII N-SH3	PEAK3 tandem-pS69 : 14-3-3γ	2	0.0004	1.67e-05	0.81	3.12	-30.9	-44	13.1
Titration 14	ternary	CrkII N-SH3	PEAK3 tandem-pS69 : 14-3-3γ	3	0.0004	1.67e-05	0.847	2.51	-31.5	-42.4	10.9
Titration 15	ternary	CrkII N-SH3	PEAK3 tandem-pS69 : 14-3-3γ	4	0.000168	1.68e-05	0.836	5.11	-29.7	-66.8	37.1
Titration 16	ternary	CrkII N-SH3	PEAK3 tandem-pS69 : 14-3-3γ (K50E)	1	0.0004	1.68e-05	0.69	3.26	-30.8	-17.4	-13.5
Supplementary Data Table 5B: Summary of mean data for ITC binary and ternary experiments for PEAK3 tandem peptides with 14-3-3 and CrkII N-SH3
ITC experiment	Sample in syringe	Sample in cell	ITC KD (µM)	uncertainty	N (sites)	uncertainty	∆G (kJ/mol)	uncertainty	∆H (kJ/mol)	uncertainty	-T∆S (kJ/mol)	uncertainty	N (repeats)
binary	CrkII N-SH3	PEAK3 tandem	0.6	ND	0.9	ND	-35	ND	-50.3	ND	15.3	ND	1
binary	14-3-3γ (gamma)	PEAK3 tandem	no binding	N/A	N/A		N/A		N/A		N/A		1
ternary	CrkII N-SH3	PEAK3 tandem : 14-3-3γ	0.7	ND	0.7	ND	-34.5	ND	-52.8	ND	18.2	ND	1
binary	CrkII N-SH3	PEAK3 tandem-pS69	1.1	ND	0.8	ND	-33.5	ND	-42.2	ND	8.7	ND	1
binary	14-3-3γ (gamma)	PEAK3 tandem-pS69	0.13	± 0.01	0.79	± 0.01	-38.8	± 0.3	-43	± 2	4	± 2	4
ternary	CrkII N-SH3	PEAK3 tandem-pS69 : 14-3-3γ	3.6	± 0.6	0.87	± 0.04	-30.7	± 0.4	-48	± 6	17	± 6	4
Values are mean ± S.E.M. (N ≥ 3) for the noted number of independent experiments.
Supplementary Data Table 5C: Summary of binary and ternary affinity of PEAK3 tandem peptides with 14-3-3 and CrkII N-SH3 determined using ITC or SPR
		CrkII N-SH3		14-3-3γ (gamma)
PEAK tandem peptide / complex	ITC experiment	ITC KD (µM)	SPR KD (µM)	ITC KD (µM)	SPR KD (µM)
PEAK3 tandem	binary	0.6	0.6	no binding	no binding
PEAK3 tandem : 14-3-3γ	ternary	0.7	ND	NA	NA
PEAK3 tandem-pS69	binary	1.1	2.2	0.13	0.19
PEAK3 tandem-pS69 : 14-3-3γ	ternary	3.6	ND	NA	NA
Values are mean, summarised from Supplementary Data Tables 3, 4 and 5B
ITC data for binary and ternary binding experiments

## Sheet: Supplementary Data 6
Supplementary Data Table 6: SPR-determined binding affinity of full length or N-terminally truncated PEAK proteins with full length interactors or sub-domains
				CrkII-SH2			CrkII-SH2			CrkII-FL monomer			CrkII-FL dimer			Grb2 SH2			Grb2-FL			14-3-3ɣ
Peptide	Protein	Residues	Expressed/purified from	SPR KD (µM)	uncertainty	N	SPR KD (µM)	uncertainty	N	SPR KD (µM)	uncertainty	N	SPR KD (µM)	uncertainty	N	SPR KD (µM)	uncertainty	N	SPR KD (µM)	uncertainty	N	SPR KD (µM)	uncertainty	N
PEAK1-IDR1	PEAK1	1082-1746	Insect cell	3.7	± 0.4	2	No binding	ND	3	9.2	± 1.8	2	2.03	± 0.05	2	No binding	ND	3	> 50	ND	2	No binding	ND	3
PEAK1-IDR1 (+ Src phosphorylation)	PEAK1	1082-1746	Insect cell	4.11	± 0.03	2	12.5	± 0.9	3	1.5	± 0.1	2	1.49	± 0.07	2	13.3	± 0.4	3	4.3	± 0.1	3	No binding	ND	3
PEAK2-IDR1	PEAK2	802-1406	Insect cell	4.79	± 0.03	2	No binding	ND	3	13.7	± 0.8	2	4.22	± 0.05	2	No binding	ND	3	26.4	± 3.6	2	No binding	ND	3
PEAK2-IDR1 (+ Src phosphorylation)	PEAK2	802-1406	Insect cell	5.2	± 0.1	2	21	± 2	3	2.12	± 0.01	2	1.38	± 0.01	2	> 50	ND	3	> 50	ND	3	No binding	ND	3
PEAK3-FL	PEAK3	1-473	Insect cell	3.87	± 0.03	2	No binding	ND	3	12.8	± 0.5	2	2.4	± 0.06	2	No binding	ND	3	> 50	± 0.5	2	< 1	estimate	3
PEAK3-FL (+ Src phosphorylation)	PEAK3	1-473	Insect cell	6.84	± 0.06	2	48	± 6	3	2.7	± 0.2	2	2.18	± 0.06	2	4.1	± 0.4	3	2	± 0.04	3	< 1	estimate	3
PEAK3-FL E.coli	PEAK3	1-473	Bacterial cell	9.6	± 0.5	2	No binding	ND	3	14.1	± 1.7	2	7.6	± 0.3	2	No binding	ND	3	11	1	2	No binding	ND	3
PEAK3-FL E.coli (+ Src phosphorylation)	PEAK3	1-473	Bacterial cell	13.1	± 0.5	2	No binding	ND	3	2.6	± 0.5	2	2.11	± 0.09	2	1.3	± 0.3	3	3.8	± 0.1	3	No binding	ND	3
Values are mean ± SD (N = 2) or S.E.M. (N ≥ 3) for the noted number of independent experiments.
SPR sensorgrams and fitted steady state data
