# Supplementary material for: Structural mapping of PEAK pseudokinase interactions identifies 14-3-3 as a molecular switch for PEAK3 signaling
Source: Nat Commun. 2023 Jun 19;14:3542. doi: 10.1038/s41467-023-38869-9 (PMC10279719; doi:10.1038/s41467-023-38869-9)
Supplement: Supplementary file 6 — Source Data [file 41467_2023_38869_MOESM6_ESM.zip]

Archive with 4 entries (4 files):
- PEAK3(SHED-PSK)-dimer_AF2-MM.pdb
- __MACOSX/._PEAK3(SHED-PSK)-dimer_AF2-MM.pdb
- Roy-NatComms_Source-Data.pdf
- __MACOSX/._Roy-NatComms_Source-Data.pdf
