# Supplementary material for: Structural mapping of PEAK pseudokinase interactions identifies 14-3-3 as a molecular switch for PEAK3 signaling
Source: Nat Commun. 2023 Jun 19;14:3542. doi: 10.1038/s41467-023-38869-9 (PMC10279719; doi:10.1038/s41467-023-38869-9)
Supplement: Supplementary file 6 — Source Data [file 41467_2023_38869_MOESM6_ESM.zip › PEAK3(SHED-PSK)-dimer_AF2-MM.pdb]

ATOM      1  N   PRO A 105      21.659  -3.777  19.364  1.00 27.18           N  
ATOM      2  CA  PRO A 105      21.793  -2.536  18.599  1.00 27.18           C  
ATOM      3  C   PRO A 105      20.738  -2.401  17.503  1.00 27.18           C  
ATOM      4  O   PRO A 105      20.145  -3.399  17.085  1.00 27.18           O  
ATOM      5  CB  PRO A 105      23.196  -2.643  17.996  1.00 27.18           C  
ATOM      6  CG  PRO A 105      23.396  -4.104  17.752  1.00 27.18           C  
ATOM      7  CD  PRO A 105      22.209  -4.845  18.296  1.00 27.18           C  
ATOM      8  N   ALA A 106      19.701  -1.466  17.685  1.00 23.67           N  
ATOM      9  CA  ALA A 106      19.124  -0.469  16.788  1.00 23.67           C  
ATOM     10  C   ALA A 106      18.396  -1.134  15.624  1.00 23.67           C  
ATOM     11  O   ALA A 106      18.945  -2.020  14.965  1.00 23.67           O  
ATOM     12  CB  ALA A 106      20.209   0.470  16.267  1.00 23.67           C  
ATOM     13  N   CYS A 107      17.334  -1.872  15.906  1.00 22.07           N  
ATOM     14  CA  CYS A 107      16.056  -2.025  15.220  1.00 22.07           C  
ATOM     15  C   CYS A 107      16.253  -2.094  13.710  1.00 22.07           C  
ATOM     16  O   CYS A 107      16.747  -1.145  13.100  1.00 22.07           O  
ATOM     17  CB  CYS A 107      15.118  -0.870  15.569  1.00 22.07           C  
ATOM     18  SG  CYS A 107      13.366  -1.289  15.434  1.00 22.07           S  
ATOM     19  N   LEU A 108      17.038  -3.053  13.154  1.00 22.85           N  
ATOM     20  CA  LEU A 108      16.836  -3.588  11.811  1.00 22.85           C  
ATOM     21  C   LEU A 108      15.396  -3.378  11.353  1.00 22.85           C  
ATOM     22  O   LEU A 108      14.456  -3.658  12.100  1.00 22.85           O  
ATOM     23  CB  LEU A 108      17.185  -5.078  11.769  1.00 22.85           C  
ATOM     24  CG  LEU A 108      18.672  -5.428  11.824  1.00 22.85           C  
ATOM     25  CD1 LEU A 108      18.857  -6.918  12.091  1.00 22.85           C  
ATOM     26  CD2 LEU A 108      19.365  -5.022  10.528  1.00 22.85           C  
ATOM     27  N   PRO A 109      14.986  -2.274  10.608  1.00 22.62           N  
ATOM     28  CA  PRO A 109      13.636  -2.372  10.047  1.00 22.62           C  
ATOM     29  C   PRO A 109      13.308  -3.774   9.541  1.00 22.62           C  
ATOM     30  O   PRO A 109      14.147  -4.417   8.904  1.00 22.62           O  
ATOM     31  CB  PRO A 109      13.660  -1.366   8.893  1.00 22.62           C  
ATOM     32  CG  PRO A 109      15.091  -0.948   8.781  1.00 22.62           C  
ATOM     33  CD  PRO A 109      15.908  -1.786   9.721  1.00 22.62           C  
ATOM     34  N   ALA A 110      13.169  -4.780  10.314  1.00 24.67           N  
ATOM     35  CA  ALA A 110      12.448  -5.996   9.946  1.00 24.67           C  
ATOM     36  C   ALA A 110      11.946  -5.921   8.507  1.00 24.67           C  
ATOM     37  O   ALA A 110      10.984  -5.207   8.214  1.00 24.67           O  
ATOM     38  CB  ALA A 110      11.281  -6.232  10.902  1.00 24.67           C  
ATOM     39  N   GLU A 111      12.739  -5.379   7.519  1.00 24.61           N  
ATOM     40  CA  GLU A 111      12.632  -5.581   6.077  1.00 24.61           C  
ATOM     41  C   GLU A 111      12.485  -7.061   5.736  1.00 24.61           C  
ATOM     42  O   GLU A 111      13.329  -7.877   6.114  1.00 24.61           O  
ATOM     43  CB  GLU A 111      13.850  -4.994   5.360  1.00 24.61           C  
ATOM     44  CG  GLU A 111      13.683  -3.536   4.956  1.00 24.61           C  
ATOM     45  CD  GLU A 111      14.854  -2.999   4.148  1.00 24.61           C  
ATOM     46  OE1 GLU A 111      14.801  -1.829   3.706  1.00 24.61           O  
ATOM     47  OE2 GLU A 111      15.832  -3.756   3.955  1.00 24.61           O1-
ATOM     48  N   LEU A 112      11.560  -7.837   6.406  1.00 26.95           N  
ATOM     49  CA  LEU A 112      11.215  -9.188   5.977  1.00 26.95           C  
ATOM     50  C   LEU A 112      11.573  -9.400   4.510  1.00 26.95           C  
ATOM     51  O   LEU A 112      10.912  -8.858   3.620  1.00 26.95           O  
ATOM     52  CB  LEU A 112       9.723  -9.454   6.194  1.00 26.95           C  
ATOM     53  CG  LEU A 112       9.292  -9.762   7.629  1.00 26.95           C  
ATOM     54  CD1 LEU A 112       7.783  -9.592   7.777  1.00 26.95           C  
ATOM     55  CD2 LEU A 112       9.717 -11.172   8.025  1.00 26.95           C  
ATOM     56  N   THR A 113      12.811  -9.194   3.977  1.00 31.50           N  
ATOM     57  CA  THR A 113      13.425  -9.812   2.808  1.00 31.50           C  
ATOM     58  C   THR A 113      12.764 -11.152   2.495  1.00 31.50           C  
ATOM     59  O   THR A 113      12.484 -11.939   3.401  1.00 31.50           O  
ATOM     60  CB  THR A 113      14.937 -10.019   3.014  1.00 31.50           C  
ATOM     61  CG2 THR A 113      15.661 -10.147   1.678  1.00 31.50           C  
ATOM     62  OG1 THR A 113      15.473  -8.899   3.730  1.00 31.50           O  
ATOM     63  N   PHE A 114      11.572 -11.203   1.847  1.00 37.31           N  
ATOM     64  CA  PHE A 114      11.164 -12.502   1.325  1.00 37.31           C  
ATOM     65  C   PHE A 114      12.337 -13.474   1.316  1.00 37.31           C  
ATOM     66  O   PHE A 114      12.530 -14.214   0.349  1.00 37.31           O  
ATOM     67  CB  PHE A 114      10.591 -12.358  -0.089  1.00 37.31           C  
ATOM     68  CG  PHE A 114       9.178 -11.841  -0.121  1.00 37.31           C  
ATOM     69  CD1 PHE A 114       8.104 -12.701   0.069  1.00 37.31           C  
ATOM     70  CD2 PHE A 114       8.925 -10.493  -0.342  1.00 37.31           C  
ATOM     71  CE1 PHE A 114       6.795 -12.224   0.040  1.00 37.31           C  
ATOM     72  CE2 PHE A 114       7.620 -10.010  -0.373  1.00 37.31           C  
ATOM     73  CZ  PHE A 114       6.557 -10.877  -0.183  1.00 37.31           C  
ATOM     74  N   GLY A 115      13.424 -13.241   2.189  1.00 41.96           N  
ATOM     75  CA  GLY A 115      14.465 -14.252   2.279  1.00 41.96           C  
ATOM     76  C   GLY A 115      14.029 -15.492   3.036  1.00 41.96           C  
ATOM     77  O   GLY A 115      12.918 -15.542   3.568  1.00 41.96           O  
ATOM     78  N   PRO A 116      14.555 -16.754   2.624  1.00 38.60           N  
ATOM     79  CA  PRO A 116      14.414 -18.136   3.091  1.00 38.60           C  
ATOM     80  C   PRO A 116      14.072 -18.225   4.576  1.00 38.60           C  
ATOM     81  O   PRO A 116      13.480 -19.212   5.019  1.00 38.60           O  
ATOM     82  CB  PRO A 116      15.791 -18.744   2.810  1.00 38.60           C  
ATOM     83  CG  PRO A 116      16.678 -17.573   2.538  1.00 38.60           C  
ATOM     84  CD  PRO A 116      15.816 -16.365   2.307  1.00 38.60           C  
ATOM     85  N   ALA A 117      14.155 -17.107   5.412  1.00 32.79           N  
ATOM     86  CA  ALA A 117      14.128 -17.385   6.846  1.00 32.79           C  
ATOM     87  C   ALA A 117      12.756 -17.078   7.438  1.00 32.79           C  
ATOM     88  O   ALA A 117      12.416 -17.567   8.518  1.00 32.79           O  
ATOM     89  CB  ALA A 117      15.207 -16.579   7.565  1.00 32.79           C  
ATOM     90  N   ASP A 118      11.625 -17.271   6.736  1.00 36.79           N  
ATOM     91  CA  ASP A 118      10.387 -17.215   7.507  1.00 36.79           C  
ATOM     92  C   ASP A 118       9.287 -18.038   6.841  1.00 36.79           C  
ATOM     93  O   ASP A 118       9.068 -17.930   5.633  1.00 36.79           O  
ATOM     94  CB  ASP A 118       9.928 -15.765   7.680  1.00 36.79           C  
ATOM     95  CG  ASP A 118      10.706 -15.020   8.750  1.00 36.79           C  
ATOM     96  OD1 ASP A 118      11.273 -15.670   9.656  1.00 36.79           O  
ATOM     97  OD2 ASP A 118      10.750 -13.773   8.690  1.00 36.79           O1-
ATOM     98  N   ALA A 119       9.224 -19.289   7.053  1.00 50.14           N  
ATOM     99  CA  ALA A 119       7.935 -19.920   6.783  1.00 50.14           C  
ATOM    100  C   ALA A 119       6.783 -18.968   7.095  1.00 50.14           C  
ATOM    101  O   ALA A 119       6.473 -18.720   8.262  1.00 50.14           O  
ATOM    102  CB  ALA A 119       7.792 -21.206   7.592  1.00 50.14           C  
ATOM    103  N   PRO A 120       6.664 -17.835   6.260  1.00 54.78           N  
ATOM    104  CA  PRO A 120       5.775 -16.700   6.519  1.00 54.78           C  
ATOM    105  C   PRO A 120       4.484 -17.110   7.224  1.00 54.78           C  
ATOM    106  O   PRO A 120       3.990 -16.382   8.088  1.00 54.78           O  
ATOM    107  CB  PRO A 120       5.483 -16.154   5.119  1.00 54.78           C  
ATOM    108  CG  PRO A 120       6.206 -17.076   4.191  1.00 54.78           C  
ATOM    109  CD  PRO A 120       6.897 -18.130   5.008  1.00 54.78           C  
ATOM    110  N   LEU A 121       4.111 -18.388   7.212  1.00 58.43           N  
ATOM    111  CA  LEU A 121       2.882 -18.826   7.865  1.00 58.43           C  
ATOM    112  C   LEU A 121       3.148 -20.015   8.782  1.00 58.43           C  
ATOM    113  O   LEU A 121       2.243 -20.481   9.479  1.00 58.43           O  
ATOM    114  CB  LEU A 121       1.824 -19.196   6.823  1.00 58.43           C  
ATOM    115  CG  LEU A 121       1.226 -18.037   6.023  1.00 58.43           C  
ATOM    116  CD1 LEU A 121       0.309 -18.568   4.926  1.00 58.43           C  
ATOM    117  CD2 LEU A 121       0.472 -17.084   6.943  1.00 58.43           C  
ATOM    118  N   GLY A 122       4.395 -20.484   8.959  1.00 68.43           N  
ATOM    119  CA  GLY A 122       4.695 -21.662   9.758  1.00 68.43           C  
ATOM    120  C   GLY A 122       4.047 -22.925   9.224  1.00 68.43           C  
ATOM    121  O   GLY A 122       3.768 -23.855   9.984  1.00 68.43           O  
ATOM    122  N   LEU A 123       3.668 -22.874   7.900  1.00 75.20           N  
ATOM    123  CA  LEU A 123       3.029 -24.052   7.324  1.00 75.20           C  
ATOM    124  C   LEU A 123       4.070 -25.085   6.906  1.00 75.20           C  
ATOM    125  O   LEU A 123       5.081 -24.740   6.290  1.00 75.20           O  
ATOM    126  CB  LEU A 123       2.170 -23.661   6.119  1.00 75.20           C  
ATOM    127  CG  LEU A 123       0.944 -22.795   6.413  1.00 75.20           C  
ATOM    128  CD1 LEU A 123       0.282 -22.353   5.112  1.00 75.20           C  
ATOM    129  CD2 LEU A 123      -0.046 -23.550   7.293  1.00 75.20           C  
ATOM    130  N   SER A 124       3.916 -26.270   7.459  1.00 75.94           N  
ATOM    131  CA  SER A 124       4.726 -27.392   6.996  1.00 75.94           C  
ATOM    132  C   SER A 124       4.227 -27.917   5.654  1.00 75.94           C  
ATOM    133  O   SER A 124       3.171 -27.501   5.172  1.00 75.94           O  
ATOM    134  CB  SER A 124       4.721 -28.520   8.028  1.00 75.94           C  
ATOM    135  OG  SER A 124       3.424 -29.077   8.158  1.00 75.94           O  
ATOM    136  N   LEU A 125       5.111 -28.667   4.925  1.00 76.58           N  
ATOM    137  CA  LEU A 125       4.698 -29.311   3.683  1.00 76.58           C  
ATOM    138  C   LEU A 125       3.398 -30.084   3.877  1.00 76.58           C  
ATOM    139  O   LEU A 125       2.525 -30.067   3.007  1.00 76.58           O  
ATOM    140  CB  LEU A 125       5.795 -30.252   3.177  1.00 76.58           C  
ATOM    141  CG  LEU A 125       5.560 -30.892   1.808  1.00 76.58           C  
ATOM    142  CD1 LEU A 125       5.635 -29.836   0.710  1.00 76.58           C  
ATOM    143  CD2 LEU A 125       6.572 -32.005   1.557  1.00 76.58           C  
ATOM    144  N   ARG A 126       3.206 -30.741   5.032  1.00 78.77           N  
ATOM    145  CA  ARG A 126       1.992 -31.481   5.363  1.00 78.77           C  
ATOM    146  C   ARG A 126       0.783 -30.553   5.413  1.00 78.77           C  
ATOM    147  O   ARG A 126      -0.297 -30.906   4.935  1.00 78.77           O  
ATOM    148  CB  ARG A 126       2.152 -32.206   6.700  1.00 78.77           C  
ATOM    149  CG  ARG A 126       1.004 -33.146   7.032  1.00 78.77           C  
ATOM    150  CD  ARG A 126       1.234 -33.876   8.348  1.00 78.77           C  
ATOM    151  NE  ARG A 126       0.104 -34.732   8.695  1.00 78.77           N  
ATOM    152  CZ  ARG A 126       0.002 -35.435   9.820  1.00 78.77           C  
ATOM    153  NH1 ARG A 126       0.966 -35.396  10.733  1.00 78.77           N1+
ATOM    154  NH2 ARG A 126      -1.071 -36.182  10.034  1.00 78.77           N  
ATOM    155  N   ASP A 127       0.997 -29.389   5.928  1.00 83.13           N  
ATOM    156  CA  ASP A 127      -0.072 -28.399   6.029  1.00 83.13           C  
ATOM    157  C   ASP A 127      -0.498 -27.909   4.647  1.00 83.13           C  
ATOM    158  O   ASP A 127      -1.679 -27.637   4.417  1.00 83.13           O  
ATOM    159  CB  ASP A 127       0.372 -27.217   6.893  1.00 83.13           C  
ATOM    160  CG  ASP A 127       0.586 -27.593   8.349  1.00 83.13           C  
ATOM    161  OD1 ASP A 127      -0.138 -28.472   8.864  1.00 83.13           O  
ATOM    162  OD2 ASP A 127       1.485 -27.004   8.987  1.00 83.13           O1-
ATOM    163  N   LEU A 128       0.463 -27.849   3.743  1.00 85.28           N  
ATOM    164  CA  LEU A 128       0.191 -27.354   2.398  1.00 85.28           C  
ATOM    165  C   LEU A 128      -0.690 -28.332   1.627  1.00 85.28           C  
ATOM    166  O   LEU A 128      -1.387 -27.939   0.689  1.00 85.28           O  
ATOM    167  CB  LEU A 128       1.499 -27.120   1.638  1.00 85.28           C  
ATOM    168  CG  LEU A 128       2.317 -25.897   2.056  1.00 85.28           C  
ATOM    169  CD1 LEU A 128       3.668 -25.896   1.349  1.00 85.28           C  
ATOM    170  CD2 LEU A 128       1.550 -24.613   1.756  1.00 85.28           C  
ATOM    171  N   HIS A 129      -0.736 -29.531   2.082  1.00 85.13           N  
ATOM    172  CA  HIS A 129      -1.550 -30.541   1.416  1.00 85.13           C  
ATOM    173  C   HIS A 129      -2.982 -30.529   1.940  1.00 85.13           C  
ATOM    174  O   HIS A 129      -3.881 -31.098   1.316  1.00 85.13           O  
ATOM    175  CB  HIS A 129      -0.936 -31.930   1.598  1.00 85.13           C  
ATOM    176  CG  HIS A 129       0.295 -32.155   0.779  1.00 85.13           C  
ATOM    177  CD2 HIS A 129       0.462 -32.726  -0.437  1.00 85.13           C  
ATOM    178  ND1 HIS A 129       1.550 -31.772   1.202  1.00 85.13           N  
ATOM    179  CE1 HIS A 129       2.437 -32.099   0.277  1.00 85.13           C  
ATOM    180  NE2 HIS A 129       1.803 -32.679  -0.727  1.00 85.13           N  
ATOM    181  N   SER A 130      -3.132 -29.801   3.054  1.00 88.91           N  
ATOM    182  CA  SER A 130      -4.467 -29.646   3.623  1.00 88.91           C  
ATOM    183  C   SER A 130      -5.058 -28.282   3.283  1.00 88.91           C  
ATOM    184  O   SER A 130      -4.596 -27.256   3.787  1.00 88.91           O  
ATOM    185  CB  SER A 130      -4.427 -29.829   5.141  1.00 88.91           C  
ATOM    186  OG  SER A 130      -5.679 -29.505   5.720  1.00 88.91           O  
ATOM    187  N   PRO A 131      -6.088 -28.160   2.385  1.00 86.79           N  
ATOM    188  CA  PRO A 131      -6.712 -26.889   2.010  1.00 86.79           C  
ATOM    189  C   PRO A 131      -7.264 -26.125   3.212  1.00 86.79           C  
ATOM    190  O   PRO A 131      -7.173 -24.895   3.261  1.00 86.79           O  
ATOM    191  CB  PRO A 131      -7.841 -27.314   1.069  1.00 86.79           C  
ATOM    192  CG  PRO A 131      -8.116 -28.741   1.422  1.00 86.79           C  
ATOM    193  CD  PRO A 131      -6.840 -29.366   1.909  1.00 86.79           C  
ATOM    194  N   GLU A 132      -7.793 -26.827   4.170  1.00 87.97           N  
ATOM    195  CA  GLU A 132      -8.353 -26.196   5.361  1.00 87.97           C  
ATOM    196  C   GLU A 132      -7.268 -25.503   6.180  1.00 87.97           C  
ATOM    197  O   GLU A 132      -7.463 -24.384   6.660  1.00 87.97           O  
ATOM    198  CB  GLU A 132      -9.084 -27.228   6.223  1.00 87.97           C  
ATOM    199  CG  GLU A 132     -10.385 -27.728   5.612  1.00 87.97           C  
ATOM    200  CD  GLU A 132     -11.115 -28.730   6.493  1.00 87.97           C  
ATOM    201  OE1 GLU A 132     -12.190 -29.226   6.086  1.00 87.97           O  
ATOM    202  OE2 GLU A 132     -10.607 -29.022   7.599  1.00 87.97           O1-
ATOM    203  N   ALA A 133      -6.148 -26.173   6.328  1.00 88.90           N  
ATOM    204  CA  ALA A 133      -5.021 -25.610   7.068  1.00 88.90           C  
ATOM    205  C   ALA A 133      -4.479 -24.362   6.376  1.00 88.90           C  
ATOM    206  O   ALA A 133      -4.160 -23.369   7.034  1.00 88.90           O  
ATOM    207  CB  ALA A 133      -3.914 -26.650   7.224  1.00 88.90           C  
ATOM    208  N   VAL A 134      -4.383 -24.418   5.070  1.00 88.69           N  
ATOM    209  CA  VAL A 134      -3.850 -23.306   4.290  1.00 88.69           C  
ATOM    210  C   VAL A 134      -4.779 -22.100   4.406  1.00 88.69           C  
ATOM    211  O   VAL A 134      -4.331 -20.988   4.694  1.00 88.69           O  
ATOM    212  CB  VAL A 134      -3.661 -23.692   2.806  1.00 88.69           C  
ATOM    213  CG1 VAL A 134      -3.266 -22.472   1.976  1.00 88.69           C  
ATOM    214  CG2 VAL A 134      -2.612 -24.795   2.672  1.00 88.69           C  
ATOM    215  N   HIS A 135      -6.061 -22.326   4.342  1.00 88.15           N  
ATOM    216  CA  HIS A 135      -7.038 -21.244   4.363  1.00 88.15           C  
ATOM    217  C   HIS A 135      -7.139 -20.619   5.750  1.00 88.15           C  
ATOM    218  O   HIS A 135      -7.235 -19.397   5.880  1.00 88.15           O  
ATOM    219  CB  HIS A 135      -8.410 -21.752   3.914  1.00 88.15           C  
ATOM    220  CG  HIS A 135      -8.436 -22.243   2.502  1.00 88.15           C  
ATOM    221  CD2 HIS A 135      -8.568 -21.576   1.331  1.00 88.15           C  
ATOM    222  ND1 HIS A 135      -8.319 -23.577   2.176  1.00 88.15           N  
ATOM    223  CE1 HIS A 135      -8.378 -23.709   0.861  1.00 88.15           C  
ATOM    224  NE2 HIS A 135      -8.529 -22.510   0.325  1.00 88.15           N  
ATOM    225  N   THR A 136      -7.167 -21.481   6.703  1.00 89.43           N  
ATOM    226  CA  THR A 136      -7.222 -20.990   8.075  1.00 89.43           C  
ATOM    227  C   THR A 136      -5.989 -20.151   8.399  1.00 89.43           C  
ATOM    228  O   THR A 136      -6.097 -19.099   9.034  1.00 89.43           O  
ATOM    229  CB  THR A 136      -7.335 -22.151   9.080  1.00 89.43           C  
ATOM    230  CG2 THR A 136      -7.427 -21.633  10.512  1.00 89.43           C  
ATOM    231  OG1 THR A 136      -8.508 -22.919   8.785  1.00 89.43           O  
ATOM    232  N   ALA A 137      -4.860 -20.591   7.942  1.00 90.19           N  
ATOM    233  CA  ALA A 137      -3.609 -19.874   8.175  1.00 90.19           C  
ATOM    234  C   ALA A 137      -3.602 -18.533   7.446  1.00 90.19           C  
ATOM    235  O   ALA A 137      -3.182 -17.517   8.005  1.00 90.19           O  
ATOM    236  CB  ALA A 137      -2.419 -20.722   7.735  1.00 90.19           C  
ATOM    237  N   LEU A 138      -4.049 -18.504   6.217  1.00 90.27           N  
ATOM    238  CA  LEU A 138      -4.100 -17.276   5.431  1.00 90.27           C  
ATOM    239  C   LEU A 138      -5.080 -16.280   6.042  1.00 90.27           C  
ATOM    240  O   LEU A 138      -4.790 -15.084   6.119  1.00 90.27           O  
ATOM    241  CB  LEU A 138      -4.499 -17.581   3.985  1.00 90.27           C  
ATOM    242  CG  LEU A 138      -4.282 -16.457   2.970  1.00 90.27           C  
ATOM    243  CD1 LEU A 138      -3.991 -17.038   1.590  1.00 90.27           C  
ATOM    244  CD2 LEU A 138      -5.496 -15.536   2.923  1.00 90.27           C  
ATOM    245  N   ALA A 139      -6.243 -16.793   6.450  1.00 91.11           N  
ATOM    246  CA  ALA A 139      -7.239 -15.932   7.083  1.00 91.11           C  
ATOM    247  C   ALA A 139      -6.686 -15.298   8.356  1.00 91.11           C  
ATOM    248  O   ALA A 139      -6.890 -14.107   8.603  1.00 91.11           O  
ATOM    249  CB  ALA A 139      -8.507 -16.724   7.394  1.00 91.11           C  
ATOM    250  N   ALA A 140      -6.002 -16.092   9.127  1.00 91.74           N  
ATOM    251  CA  ALA A 140      -5.410 -15.586  10.362  1.00 91.74           C  
ATOM    252  C   ALA A 140      -4.336 -14.542  10.068  1.00 91.74           C  
ATOM    253  O   ALA A 140      -4.266 -13.508  10.737  1.00 91.74           O  
ATOM    254  CB  ALA A 140      -4.823 -16.734  11.180  1.00 91.74           C  
ATOM    255  N   ARG A 141      -3.511 -14.785   9.155  1.00 91.88           N  
ATOM    256  CA  ARG A 141      -2.447 -13.859   8.779  1.00 91.88           C  
ATOM    257  C   ARG A 141      -3.023 -12.564   8.217  1.00 91.88           C  
ATOM    258  O   ARG A 141      -2.517 -11.477   8.505  1.00 91.88           O  
ATOM    259  CB  ARG A 141      -1.511 -14.504   7.755  1.00 91.88           C  
ATOM    260  CG  ARG A 141      -0.347 -13.617   7.340  1.00 91.88           C  
ATOM    261  CD  ARG A 141       0.515 -13.224   8.531  1.00 91.88           C  
ATOM    262  NE  ARG A 141       1.642 -12.388   8.128  1.00 91.88           N  
ATOM    263  CZ  ARG A 141       2.322 -11.587   8.944  1.00 91.88           C  
ATOM    264  NH1 ARG A 141       2.000 -11.498  10.230  1.00 91.88           N1+
ATOM    265  NH2 ARG A 141       3.331 -10.870   8.472  1.00 91.88           N  
ATOM    266  N   GLN A 142      -4.036 -12.639   7.386  1.00 92.47           N  
ATOM    267  CA  GLN A 142      -4.687 -11.458   6.828  1.00 92.47           C  
ATOM    268  C   GLN A 142      -5.260 -10.573   7.931  1.00 92.47           C  
ATOM    269  O   GLN A 142      -5.137  -9.348   7.878  1.00 92.47           O  
ATOM    270  CB  GLN A 142      -5.793 -11.864   5.853  1.00 92.47           C  
ATOM    271  CG  GLN A 142      -5.275 -12.432   4.538  1.00 92.47           C  
ATOM    272  CD  GLN A 142      -4.547 -11.399   3.699  1.00 92.47           C  
ATOM    273  NE2 GLN A 142      -3.546 -11.844   2.947  1.00 92.47           N  
ATOM    274  OE1 GLN A 142      -4.882 -10.210   3.725  1.00 92.47           O  
ATOM    275  N   LEU A 143      -5.944 -11.225   8.861  1.00 94.42           N  
ATOM    276  CA  LEU A 143      -6.494 -10.462   9.976  1.00 94.42           C  
ATOM    277  C   LEU A 143      -5.383  -9.776  10.765  1.00 94.42           C  
ATOM    278  O   LEU A 143      -5.501  -8.600  11.117  1.00 94.42           O  
ATOM    279  CB  LEU A 143      -7.305 -11.373  10.901  1.00 94.42           C  
ATOM    280  CG  LEU A 143      -7.921 -10.712  12.135  1.00 94.42           C  
ATOM    281  CD1 LEU A 143      -8.832  -9.561  11.720  1.00 94.42           C  
ATOM    282  CD2 LEU A 143      -8.689 -11.736  12.963  1.00 94.42           C  
ATOM    283  N   GLN A 144      -4.360 -10.511  11.054  1.00 94.60           N  
ATOM    284  CA  GLN A 144      -3.222  -9.919  11.751  1.00 94.60           C  
ATOM    285  C   GLN A 144      -2.606  -8.786  10.935  1.00 94.60           C  
ATOM    286  O   GLN A 144      -2.237  -7.747  11.487  1.00 94.60           O  
ATOM    287  CB  GLN A 144      -2.165 -10.983  12.053  1.00 94.60           C  
ATOM    288  CG  GLN A 144      -1.015 -10.479  12.915  1.00 94.60           C  
ATOM    289  CD  GLN A 144      -1.454 -10.099  14.316  1.00 94.60           C  
ATOM    290  NE2 GLN A 144      -0.514 -10.107  15.255  1.00 94.60           N  
ATOM    291  OE1 GLN A 144      -2.628  -9.799  14.553  1.00 94.60           O  
ATOM    292  N   GLY A 145      -2.424  -9.053   9.660  1.00 93.68           N  
ATOM    293  CA  GLY A 145      -1.926  -8.016   8.770  1.00 93.68           C  
ATOM    294  C   GLY A 145      -2.780  -6.762   8.779  1.00 93.68           C  
ATOM    295  O   GLY A 145      -2.254  -5.647   8.802  1.00 93.68           O  
ATOM    296  N   LEU A 146      -4.079  -6.933   8.744  1.00 95.40           N  
ATOM    297  CA  LEU A 146      -5.000  -5.803   8.778  1.00 95.40           C  
ATOM    298  C   LEU A 146      -4.837  -5.007  10.069  1.00 95.40           C  
ATOM    299  O   LEU A 146      -4.887  -3.775  10.054  1.00 95.40           O  
ATOM    300  CB  LEU A 146      -6.446  -6.286   8.641  1.00 95.40           C  
ATOM    301  CG  LEU A 146      -7.478  -5.232   8.236  1.00 95.40           C  
ATOM    302  CD1 LEU A 146      -8.432  -5.798   7.190  1.00 95.40           C  
ATOM    303  CD2 LEU A 146      -8.247  -4.739   9.457  1.00 95.40           C  
ATOM    304  N   ARG A 147      -4.603  -5.669  11.158  1.00 95.51           N  
ATOM    305  CA  ARG A 147      -4.370  -4.991  12.429  1.00 95.51           C  
ATOM    306  C   ARG A 147      -3.073  -4.188  12.392  1.00 95.51           C  
ATOM    307  O   ARG A 147      -3.004  -3.084  12.936  1.00 95.51           O  
ATOM    308  CB  ARG A 147      -4.328  -6.001  13.578  1.00 95.51           C  
ATOM    309  CG  ARG A 147      -5.684  -6.596  13.924  1.00 95.51           C  
ATOM    310  CD  ARG A 147      -5.568  -7.683  14.983  1.00 95.51           C  
ATOM    311  NE  ARG A 147      -6.879  -8.185  15.386  1.00 95.51           N  
ATOM    312  CZ  ARG A 147      -7.090  -9.343  16.005  1.00 95.51           C  
ATOM    313  NH1 ARG A 147      -6.075 -10.145  16.307  1.00 95.51           N1+
ATOM    314  NH2 ARG A 147      -8.324  -9.703  16.326  1.00 95.51           N  
ATOM    315  N   THR A 148      -2.110  -4.802  11.739  1.00 95.47           N  
ATOM    316  CA  THR A 148      -0.847  -4.091  11.574  1.00 95.47           C  
ATOM    317  C   THR A 148      -1.034  -2.852  10.703  1.00 95.47           C  
ATOM    318  O   THR A 148      -0.506  -1.782  11.016  1.00 95.47           O  
ATOM    319  CB  THR A 148       0.228  -5.001  10.953  1.00 95.47           C  
ATOM    320  CG2 THR A 148       1.565  -4.275  10.840  1.00 95.47           C  
ATOM    321  OG1 THR A 148       0.396  -6.163  11.775  1.00 95.47           O  
ATOM    322  N   ILE A 149      -1.717  -3.001   9.634  1.00 95.44           N  
ATOM    323  CA  ILE A 149      -2.005  -1.888   8.736  1.00 95.44           C  
ATOM    324  C   ILE A 149      -2.749  -0.792   9.495  1.00 95.44           C  
ATOM    325  O   ILE A 149      -2.405   0.388   9.389  1.00 95.44           O  
ATOM    326  CB  ILE A 149      -2.830  -2.348   7.513  1.00 95.44           C  
ATOM    327  CG1 ILE A 149      -2.006  -3.302   6.641  1.00 95.44           C  
ATOM    328  CG2 ILE A 149      -3.311  -1.141   6.702  1.00 95.44           C  
ATOM    329  CD1 ILE A 149      -2.817  -4.017   5.569  1.00 95.44           C  
ATOM    330  N   TYR A 150      -3.736  -1.219  10.223  1.00 95.21           N  
ATOM    331  CA  TYR A 150      -4.495  -0.266  11.024  1.00 95.21           C  
ATOM    332  C   TYR A 150      -3.584   0.487  11.985  1.00 95.21           C  
ATOM    333  O   TYR A 150      -3.658   1.714  12.088  1.00 95.21           O  
ATOM    334  CB  TYR A 150      -5.602  -0.981  11.806  1.00 95.21           C  
ATOM    335  CG  TYR A 150      -6.244  -0.124  12.870  1.00 95.21           C  
ATOM    336  CD1 TYR A 150      -6.077  -0.417  14.222  1.00 95.21           C  
ATOM    337  CD2 TYR A 150      -7.018   0.978  12.526  1.00 95.21           C  
ATOM    338  CE1 TYR A 150      -6.669   0.368  15.206  1.00 95.21           C  
ATOM    339  CE2 TYR A 150      -7.614   1.770  13.502  1.00 95.21           C  
ATOM    340  CZ  TYR A 150      -7.434   1.458  14.837  1.00 95.21           C  
ATOM    341  OH  TYR A 150      -8.022   2.239  15.807  1.00 95.21           O  
ATOM    342  N   ALA A 151      -2.775  -0.157  12.704  1.00 93.89           N  
ATOM    343  CA  ALA A 151      -1.855   0.450  13.662  1.00 93.89           C  
ATOM    344  C   ALA A 151      -0.909   1.428  12.972  1.00 93.89           C  
ATOM    345  O   ALA A 151      -0.650   2.518  13.487  1.00 93.89           O  
ATOM    346  CB  ALA A 151      -1.059  -0.630  14.392  1.00 93.89           C  
ATOM    347  N   ARG A 152      -0.443   1.054  11.864  1.00 93.50           N  
ATOM    348  CA  ARG A 152       0.481   1.912  11.131  1.00 93.50           C  
ATOM    349  C   ARG A 152      -0.223   3.164  10.618  1.00 93.50           C  
ATOM    350  O   ARG A 152       0.335   4.262  10.669  1.00 93.50           O  
ATOM    351  CB  ARG A 152       1.112   1.151   9.963  1.00 93.50           C  
ATOM    352  CG  ARG A 152       2.134   0.108  10.387  1.00 93.50           C  
ATOM    353  CD  ARG A 152       2.818  -0.532   9.188  1.00 93.50           C  
ATOM    354  NE  ARG A 152       3.821  -1.511   9.598  1.00 93.50           N  
ATOM    355  CZ  ARG A 152       4.667  -2.121   8.773  1.00 93.50           C  
ATOM    356  NH1 ARG A 152       4.648  -1.864   7.470  1.00 93.50           N1+
ATOM    357  NH2 ARG A 152       5.539  -2.995   9.254  1.00 93.50           N  
ATOM    358  N   LEU A 153      -1.430   2.948  10.049  1.00 91.93           N  
ATOM    359  CA  LEU A 153      -2.209   4.094   9.592  1.00 91.93           C  
ATOM    360  C   LEU A 153      -2.547   5.021  10.755  1.00 91.93           C  
ATOM    361  O   LEU A 153      -2.503   6.245  10.612  1.00 91.93           O  
ATOM    362  CB  LEU A 153      -3.495   3.629   8.904  1.00 91.93           C  
ATOM    363  CG  LEU A 153      -3.341   3.060   7.492  1.00 91.93           C  
ATOM    364  CD1 LEU A 153      -4.666   2.481   7.007  1.00 91.93           C  
ATOM    365  CD2 LEU A 153      -2.838   4.135   6.534  1.00 91.93           C  
ATOM    366  N   ARG A 154      -2.885   4.404  11.850  1.00 91.83           N  
ATOM    367  CA  ARG A 154      -3.169   5.189  13.047  1.00 91.83           C  
ATOM    368  C   ARG A 154      -1.956   6.017  13.459  1.00 91.83           C  
ATOM    369  O   ARG A 154      -2.083   7.206  13.758  1.00 91.83           O  
ATOM    370  CB  ARG A 154      -3.597   4.278  14.199  1.00 91.83           C  
ATOM    371  CG  ARG A 154      -3.966   5.025  15.471  1.00 91.83           C  
ATOM    372  CD  ARG A 154      -4.460   4.079  16.557  1.00 91.83           C  
ATOM    373  NE  ARG A 154      -4.742   4.789  17.802  1.00 91.83           N  
ATOM    374  CZ  ARG A 154      -5.877   4.695  18.488  1.00 91.83           C  
ATOM    375  NH1 ARG A 154      -6.864   3.915  18.061  1.00 91.83           N1+
ATOM    376  NH2 ARG A 154      -6.028   5.385  19.609  1.00 91.83           N  
ATOM    377  N   ALA A 155      -0.811   5.423  13.485  1.00 90.42           N  
ATOM    378  CA  ALA A 155       0.422   6.125  13.829  1.00 90.42           C  
ATOM    379  C   ALA A 155       0.701   7.259  12.847  1.00 90.42           C  
ATOM    380  O   ALA A 155       1.107   8.352  13.249  1.00 90.42           O  
ATOM    381  CB  ALA A 155       1.598   5.151  13.860  1.00 90.42           C  
ATOM    382  N   ARG A 156       0.491   7.049  11.656  1.00 87.73           N  
ATOM    383  CA  ARG A 156       0.715   8.042  10.611  1.00 87.73           C  
ATOM    384  C   ARG A 156      -0.261   9.206  10.743  1.00 87.73           C  
ATOM    385  O   ARG A 156       0.133  10.369  10.632  1.00 87.73           O  
ATOM    386  CB  ARG A 156       0.585   7.404   9.226  1.00 87.73           C  
ATOM    387  CG  ARG A 156       0.893   8.353   8.079  1.00 87.73           C  
ATOM    388  CD  ARG A 156       0.790   7.658   6.728  1.00 87.73           C  
ATOM    389  NE  ARG A 156       0.993   8.592   5.624  1.00 87.73           N  
ATOM    390  CZ  ARG A 156       0.951   8.263   4.336  1.00 87.73           C  
ATOM    391  NH1 ARG A 156       0.712   7.011   3.963  1.00 87.73           N1+
ATOM    392  NH2 ARG A 156       1.150   9.193   3.414  1.00 87.73           N  
ATOM    393  N   LEU A 157      -1.586   8.890  10.957  1.00 87.31           N  
ATOM    394  CA  LEU A 157      -2.629   9.908  11.009  1.00 87.31           C  
ATOM    395  C   LEU A 157      -2.585  10.665  12.332  1.00 87.31           C  
ATOM    396  O   LEU A 157      -2.987  11.828  12.400  1.00 87.31           O  
ATOM    397  CB  LEU A 157      -4.009   9.271  10.817  1.00 87.31           C  
ATOM    398  CG  LEU A 157      -4.315   8.723   9.423  1.00 87.31           C  
ATOM    399  CD1 LEU A 157      -5.635   7.960   9.431  1.00 87.31           C  
ATOM    400  CD2 LEU A 157      -4.350   9.853   8.400  1.00 87.31           C  
ATOM    401  N   MET A 158      -2.126   9.990  13.360  1.00 86.51           N  
ATOM    402  CA  MET A 158      -2.074  10.612  14.680  1.00 86.51           C  
ATOM    403  C   MET A 158      -0.700  11.218  14.943  1.00 86.51           C  
ATOM    404  O   MET A 158      -0.518  11.959  15.911  1.00 86.51           O  
ATOM    405  CB  MET A 158      -2.413   9.593  15.770  1.00 86.51           C  
ATOM    406  CG  MET A 158      -3.861   9.132  15.748  1.00 86.51           C  
ATOM    407  SD  MET A 158      -5.030  10.466  16.220  1.00 86.51           S  
ATOM    408  CE  MET A 158      -4.651  10.613  17.988  1.00 86.51           C  
ATOM    409  N   GLY A 159       0.381  10.880  14.067  1.00 79.09           N  
ATOM    410  CA  GLY A 159       1.741  11.349  14.280  1.00 79.09           C  
ATOM    411  C   GLY A 159       1.955  12.783  13.834  1.00 79.09           C  
ATOM    412  O   GLY A 159       1.023  13.437  13.362  1.00 79.09           O  
ATOM    413  N   GLY A 160       3.066  13.500  14.320  1.00 70.84           N  
ATOM    414  CA  GLY A 160       3.416  14.859  13.940  1.00 70.84           C  
ATOM    415  C   GLY A 160       2.830  15.907  14.867  1.00 70.84           C  
ATOM    416  O   GLY A 160       2.660  17.064  14.477  1.00 70.84           O  
ATOM    417  N   HIS A 161       2.390  15.501  16.089  1.00 74.47           N  
ATOM    418  CA  HIS A 161       1.840  16.427  17.073  1.00 74.47           C  
ATOM    419  C   HIS A 161       2.939  17.268  17.713  1.00 74.47           C  
ATOM    420  O   HIS A 161       4.009  16.751  18.044  1.00 74.47           O  
ATOM    421  CB  HIS A 161       1.067  15.665  18.151  1.00 74.47           C  
ATOM    422  CG  HIS A 161      -0.161  16.376  18.625  1.00 74.47           C  
ATOM    423  CD2 HIS A 161      -1.420  15.928  18.841  1.00 74.47           C  
ATOM    424  ND1 HIS A 161      -0.171  17.719  18.931  1.00 74.47           N  
ATOM    425  CE1 HIS A 161      -1.387  18.068  19.317  1.00 74.47           C  
ATOM    426  NE2 HIS A 161      -2.164  16.999  19.271  1.00 74.47           N  
ATOM    427  N   PRO A 162       2.781  18.663  17.604  1.00 76.49           N  
ATOM    428  CA  PRO A 162       3.817  19.567  18.109  1.00 76.49           C  
ATOM    429  C   PRO A 162       4.128  19.342  19.587  1.00 76.49           C  
ATOM    430  O   PRO A 162       5.162  19.798  20.081  1.00 76.49           O  
ATOM    431  CB  PRO A 162       3.214  20.956  17.883  1.00 76.49           C  
ATOM    432  CG  PRO A 162       1.740  20.723  17.797  1.00 76.49           C  
ATOM    433  CD  PRO A 162       1.507  19.328  17.292  1.00 76.49           C  
ATOM    434  N   GLY A 163       3.599  18.302  20.258  1.00 80.00           N  
ATOM    435  CA  GLY A 163       3.798  18.159  21.692  1.00 80.00           C  
ATOM    436  C   GLY A 163       3.200  19.300  22.493  1.00 80.00           C  
ATOM    437  O   GLY A 163       2.553  20.188  21.933  1.00 80.00           O  
ATOM    438  N   PRO A 164       3.298  19.267  23.904  1.00 85.00           N  
ATOM    439  CA  PRO A 164       2.748  20.301  24.783  1.00 85.00           C  
ATOM    440  C   PRO A 164       3.394  21.667  24.564  1.00 85.00           C  
ATOM    441  O   PRO A 164       4.591  21.749  24.275  1.00 85.00           O  
ATOM    442  CB  PRO A 164       3.056  19.771  26.186  1.00 85.00           C  
ATOM    443  CG  PRO A 164       3.484  18.355  25.974  1.00 85.00           C  
ATOM    444  CD  PRO A 164       3.899  18.191  24.539  1.00 85.00           C  
ATOM    445  N   CYS A 165       2.562  22.759  24.499  1.00 83.75           N  
ATOM    446  CA  CYS A 165       3.004  24.138  24.330  1.00 83.75           C  
ATOM    447  C   CYS A 165       3.139  24.837  25.677  1.00 83.75           C  
ATOM    448  O   CYS A 165       2.260  24.720  26.533  1.00 83.75           O  
ATOM    449  CB  CYS A 165       2.029  24.908  23.441  1.00 83.75           C  
ATOM    450  SG  CYS A 165       1.854  24.216  21.782  1.00 83.75           S  
ATOM    451  N   HIS A 166       4.374  25.397  25.862  1.00 82.03           N  
ATOM    452  CA  HIS A 166       4.659  26.149  27.079  1.00 82.03           C  
ATOM    453  C   HIS A 166       4.757  27.644  26.794  1.00 82.03           C  
ATOM    454  O   HIS A 166       5.025  28.047  25.660  1.00 82.03           O  
ATOM    455  CB  HIS A 166       5.953  25.652  27.726  1.00 82.03           C  
ATOM    456  CG  HIS A 166       5.961  24.181  27.998  1.00 82.03           C  
ATOM    457  CD2 HIS A 166       6.686  23.179  27.446  1.00 82.03           C  
ATOM    458  ND1 HIS A 166       5.146  23.594  28.941  1.00 82.03           N  
ATOM    459  CE1 HIS A 166       5.371  22.291  28.958  1.00 82.03           C  
ATOM    460  NE2 HIS A 166       6.300  22.013  28.060  1.00 82.03           N  
ATOM    461  N   PRO A 167       4.299  28.467  27.705  1.00 75.53           N  
ATOM    462  CA  PRO A 167       4.331  29.921  27.531  1.00 75.53           C  
ATOM    463  C   PRO A 167       5.708  30.436  27.116  1.00 75.53           C  
ATOM    464  O   PRO A 167       5.812  31.497  26.495  1.00 75.53           O  
ATOM    465  CB  PRO A 167       3.946  30.449  28.915  1.00 75.53           C  
ATOM    466  CG  PRO A 167       3.244  29.308  29.578  1.00 75.53           C  
ATOM    467  CD  PRO A 167       3.753  28.026  28.985  1.00 75.53           C  
ATOM    468  N   GLY A 168       6.837  29.732  27.221  1.00 78.97           N  
ATOM    469  CA  GLY A 168       8.183  30.133  26.845  1.00 78.97           C  
ATOM    470  C   GLY A 168       8.472  29.943  25.367  1.00 78.97           C  
ATOM    471  O   GLY A 168       9.478  30.439  24.857  1.00 78.97           O  
ATOM    472  N   HIS A 169       7.558  29.391  24.652  1.00 84.36           N  
ATOM    473  CA  HIS A 169       7.726  29.172  23.220  1.00 84.36           C  
ATOM    474  C   HIS A 169       7.422  30.439  22.428  1.00 84.36           C  
ATOM    475  O   HIS A 169       6.732  31.334  22.922  1.00 84.36           O  
ATOM    476  CB  HIS A 169       6.828  28.028  22.744  1.00 84.36           C  
ATOM    477  CG  HIS A 169       7.286  26.678  23.197  1.00 84.36           C  
ATOM    478  CD2 HIS A 169       8.040  25.741  22.576  1.00 84.36           C  
ATOM    479  ND1 HIS A 169       6.964  26.158  24.432  1.00 84.36           N  
ATOM    480  CE1 HIS A 169       7.502  24.956  24.551  1.00 84.36           C  
ATOM    481  NE2 HIS A 169       8.160  24.679  23.438  1.00 84.36           N  
ATOM    482  N   SER A 170       8.175  30.568  21.332  1.00 85.80           N  
ATOM    483  CA  SER A 170       7.971  31.720  20.460  1.00 85.80           C  
ATOM    484  C   SER A 170       6.778  31.508  19.533  1.00 85.80           C  
ATOM    485  O   SER A 170       6.794  30.610  18.688  1.00 85.80           O  
ATOM    486  CB  SER A 170       9.227  31.995  19.632  1.00 85.80           C  
ATOM    487  OG  SER A 170      10.337  32.256  20.475  1.00 85.80           O  
ATOM    488  N   PHE A 171       5.714  32.284  19.804  1.00 87.59           N  
ATOM    489  CA  PHE A 171       4.494  32.188  19.011  1.00 87.59           C  
ATOM    490  C   PHE A 171       4.330  33.414  18.120  1.00 87.59           C  
ATOM    491  O   PHE A 171       4.677  34.528  18.518  1.00 87.59           O  
ATOM    492  CB  PHE A 171       3.271  32.032  19.920  1.00 87.59           C  
ATOM    493  CG  PHE A 171       3.305  30.795  20.776  1.00 87.59           C  
ATOM    494  CD1 PHE A 171       2.973  29.555  20.243  1.00 87.59           C  
ATOM    495  CD2 PHE A 171       3.669  30.871  22.114  1.00 87.59           C  
ATOM    496  CE1 PHE A 171       3.003  28.408  21.033  1.00 87.59           C  
ATOM    497  CE2 PHE A 171       3.702  29.730  22.909  1.00 87.59           C  
ATOM    498  CZ  PHE A 171       3.368  28.499  22.367  1.00 87.59           C  
ATOM    499  N   ARG A 172       3.913  33.158  16.908  1.00 88.30           N  
ATOM    500  CA  ARG A 172       3.608  34.228  15.964  1.00 88.30           C  
ATOM    501  C   ARG A 172       2.239  34.020  15.324  1.00 88.30           C  
ATOM    502  O   ARG A 172       1.928  32.922  14.856  1.00 88.30           O  
ATOM    503  CB  ARG A 172       4.686  34.314  14.882  1.00 88.30           C  
ATOM    504  CG  ARG A 172       4.575  35.546  13.998  1.00 88.30           C  
ATOM    505  CD  ARG A 172       5.698  35.608  12.973  1.00 88.30           C  
ATOM    506  NE  ARG A 172       5.703  36.879  12.254  1.00 88.30           N  
ATOM    507  CZ  ARG A 172       6.454  37.145  11.189  1.00 88.30           C  
ATOM    508  NH1 ARG A 172       7.279  36.229  10.695  1.00 88.30           N1+
ATOM    509  NH2 ARG A 172       6.379  38.335  10.612  1.00 88.30           N  
ATOM    510  N   LEU A 173       1.493  35.142  15.295  1.00 89.56           N  
ATOM    511  CA  LEU A 173       0.179  35.121  14.661  1.00 89.56           C  
ATOM    512  C   LEU A 173       0.305  35.237  13.146  1.00 89.56           C  
ATOM    513  O   LEU A 173       0.970  36.144  12.642  1.00 89.56           O  
ATOM    514  CB  LEU A 173      -0.695  36.255  15.201  1.00 89.56           C  
ATOM    515  CG  LEU A 173      -2.146  36.282  14.717  1.00 89.56           C  
ATOM    516  CD1 LEU A 173      -2.906  35.073  15.254  1.00 89.56           C  
ATOM    517  CD2 LEU A 173      -2.827  37.579  15.140  1.00 89.56           C  
ATOM    518  N   LEU A 174      -0.303  34.274  12.429  1.00 87.12           N  
ATOM    519  CA  LEU A 174      -0.193  34.239  10.974  1.00 87.12           C  
ATOM    520  C   LEU A 174      -1.183  35.205  10.331  1.00 87.12           C  
ATOM    521  O   LEU A 174      -0.848  35.891   9.363  1.00 87.12           O  
ATOM    522  CB  LEU A 174      -0.434  32.820  10.452  1.00 87.12           C  
ATOM    523  CG  LEU A 174       0.696  31.815  10.676  1.00 87.12           C  
ATOM    524  CD1 LEU A 174       0.267  30.425  10.219  1.00 87.12           C  
ATOM    525  CD2 LEU A 174       1.959  32.257   9.945  1.00 87.12           C  
ATOM    526  N   ASP A 175      -2.418  35.186  10.870  1.00 84.66           N  
ATOM    527  CA  ASP A 175      -3.477  36.033  10.329  1.00 84.66           C  
ATOM    528  C   ASP A 175      -4.249  36.730  11.447  1.00 84.66           C  
ATOM    529  O   ASP A 175      -4.477  36.146  12.509  1.00 84.66           O  
ATOM    530  CB  ASP A 175      -4.434  35.209   9.464  1.00 84.66           C  
ATOM    531  CG  ASP A 175      -3.773  34.652   8.215  1.00 84.66           C  
ATOM    532  OD1 ASP A 175      -2.855  35.301   7.670  1.00 84.66           O  
ATOM    533  OD2 ASP A 175      -4.178  33.556   7.770  1.00 84.66           O1-
ATOM    534  N   SER A 176      -4.611  38.046  11.171  1.00 85.32           N  
ATOM    535  CA  SER A 176      -5.382  38.820  12.139  1.00 85.32           C  
ATOM    536  C   SER A 176      -6.861  38.453  12.087  1.00 85.32           C  
ATOM    537  O   SER A 176      -7.613  38.755  13.016  1.00 85.32           O  
ATOM    538  CB  SER A 176      -5.210  40.319  11.885  1.00 85.32           C  
ATOM    539  OG  SER A 176      -3.840  40.651  11.742  1.00 85.32           O  
ATOM    540  N   SER A 177      -7.319  37.723  11.013  1.00 89.40           N  
ATOM    541  CA  SER A 177      -8.694  37.254  10.872  1.00 89.40           C  
ATOM    542  C   SER A 177      -8.816  35.780  11.240  1.00 89.40           C  
ATOM    543  O   SER A 177      -7.895  34.996  11.002  1.00 89.40           O  
ATOM    544  CB  SER A 177      -9.192  37.475   9.443  1.00 89.40           C  
ATOM    545  OG  SER A 177      -8.423  36.722   8.521  1.00 89.40           O  
ATOM    546  N   PRO A 178      -9.953  35.485  11.904  1.00 89.68           N  
ATOM    547  CA  PRO A 178     -10.149  34.082  12.275  1.00 89.68           C  
ATOM    548  C   PRO A 178     -10.236  33.157  11.063  1.00 89.68           C  
ATOM    549  O   PRO A 178     -10.828  33.523  10.044  1.00 89.68           O  
ATOM    550  CB  PRO A 178     -11.473  34.102  13.043  1.00 89.68           C  
ATOM    551  CG  PRO A 178     -12.189  35.313  12.538  1.00 89.68           C  
ATOM    552  CD  PRO A 178     -11.168  36.333  12.125  1.00 89.68           C  
ATOM    553  N   CYS A 179      -9.519  32.062  11.121  1.00 88.69           N  
ATOM    554  CA  CYS A 179      -9.584  31.099  10.028  1.00 88.69           C  
ATOM    555  C   CYS A 179     -10.885  30.306  10.075  1.00 88.69           C  
ATOM    556  O   CYS A 179     -11.334  29.780   9.055  1.00 88.69           O  
ATOM    557  CB  CYS A 179      -8.392  30.144  10.083  1.00 88.69           C  
ATOM    558  SG  CYS A 179      -8.205  29.304  11.670  1.00 88.69           S  
ATOM    559  N   ALA A 180     -11.445  30.110  11.201  1.00 89.59           N  
ATOM    560  CA  ALA A 180     -12.721  29.425  11.383  1.00 89.59           C  
ATOM    561  C   ALA A 180     -13.480  29.988  12.581  1.00 89.59           C  
ATOM    562  O   ALA A 180     -12.871  30.463  13.543  1.00 89.59           O  
ATOM    563  CB  ALA A 180     -12.500  27.924  11.556  1.00 89.59           C  
ATOM    564  N   GLU A 181     -14.813  30.007  12.321  1.00 91.03           N  
ATOM    565  CA  GLU A 181     -15.689  30.507  13.376  1.00 91.03           C  
ATOM    566  C   GLU A 181     -16.704  29.448  13.799  1.00 91.03           C  
ATOM    567  O   GLU A 181     -17.477  28.957  12.974  1.00 91.03           O  
ATOM    568  CB  GLU A 181     -16.413  31.776  12.918  1.00 91.03           C  
ATOM    569  CG  GLU A 181     -17.242  32.439  14.009  1.00 91.03           C  
ATOM    570  CD  GLU A 181     -17.920  33.720  13.551  1.00 91.03           C  
ATOM    571  OE1 GLU A 181     -18.750  34.272  14.309  1.00 91.03           O  
ATOM    572  OE2 GLU A 181     -17.621  34.176  12.425  1.00 91.03           O1-
ATOM    573  N   SER A 182     -16.534  29.044  15.122  1.00 89.19           N  
ATOM    574  CA  SER A 182     -17.529  28.135  15.683  1.00 89.19           C  
ATOM    575  C   SER A 182     -18.601  28.897  16.455  1.00 89.19           C  
ATOM    576  O   SER A 182     -18.549  30.125  16.551  1.00 89.19           O  
ATOM    577  CB  SER A 182     -16.862  27.109  16.599  1.00 89.19           C  
ATOM    578  OG  SER A 182     -16.469  27.707  17.822  1.00 89.19           O  
ATOM    579  N   GLY A 183     -19.665  28.167  16.875  1.00 85.62           N  
ATOM    580  CA  GLY A 183     -20.747  28.796  17.616  1.00 85.62           C  
ATOM    581  C   GLY A 183     -20.277  29.501  18.875  1.00 85.62           C  
ATOM    582  O   GLY A 183     -20.762  30.585  19.204  1.00 85.62           O  
ATOM    583  N   ASP A 184     -19.238  29.017  19.532  1.00 87.36           N  
ATOM    584  CA  ASP A 184     -18.849  29.513  20.849  1.00 87.36           C  
ATOM    585  C   ASP A 184     -17.421  30.054  20.833  1.00 87.36           C  
ATOM    586  O   ASP A 184     -16.974  30.669  21.803  1.00 87.36           O  
ATOM    587  CB  ASP A 184     -18.982  28.408  21.899  1.00 87.36           C  
ATOM    588  CG  ASP A 184     -20.413  27.938  22.089  1.00 87.36           C  
ATOM    589  OD1 ASP A 184     -21.350  28.741  21.887  1.00 87.36           O  
ATOM    590  OD2 ASP A 184     -20.606  26.756  22.446  1.00 87.36           O1-
ATOM    591  N   ALA A 185     -16.672  29.842  19.738  1.00 90.78           N  
ATOM    592  CA  ALA A 185     -15.260  30.215  19.772  1.00 90.78           C  
ATOM    593  C   ALA A 185     -14.778  30.665  18.396  1.00 90.78           C  
ATOM    594  O   ALA A 185     -15.366  30.300  17.375  1.00 90.78           O  
ATOM    595  CB  ALA A 185     -14.413  29.047  20.273  1.00 90.78           C  
ATOM    596  N   LEU A 186     -13.721  31.579  18.429  1.00 92.17           N  
ATOM    597  CA  LEU A 186     -13.006  32.002  17.230  1.00 92.17           C  
ATOM    598  C   LEU A 186     -11.631  31.348  17.158  1.00 92.17           C  
ATOM    599  O   LEU A 186     -10.933  31.247  18.170  1.00 92.17           O  
ATOM    600  CB  LEU A 186     -12.862  33.526  17.201  1.00 92.17           C  
ATOM    601  CG  LEU A 186     -14.163  34.331  17.193  1.00 92.17           C  
ATOM    602  CD1 LEU A 186     -13.875  35.806  17.449  1.00 92.17           C  
ATOM    603  CD2 LEU A 186     -14.898  34.146  15.870  1.00 92.17           C  
ATOM    604  N   TYR A 187     -11.232  30.876  15.925  1.00 93.35           N  
ATOM    605  CA  TYR A 187      -9.964  30.181  15.738  1.00 93.35           C  
ATOM    606  C   TYR A 187      -8.991  31.028  14.928  1.00 93.35           C  
ATOM    607  O   TYR A 187      -9.327  31.499  13.838  1.00 93.35           O  
ATOM    608  CB  TYR A 187     -10.186  28.833  15.044  1.00 93.35           C  
ATOM    609  CG  TYR A 187     -10.985  27.852  15.867  1.00 93.35           C  
ATOM    610  CD1 TYR A 187     -10.352  26.940  16.708  1.00 93.35           C  
ATOM    611  CD2 TYR A 187     -12.374  27.833  15.804  1.00 93.35           C  
ATOM    612  CE1 TYR A 187     -11.084  26.032  17.466  1.00 93.35           C  
ATOM    613  CE2 TYR A 187     -13.117  26.930  16.557  1.00 93.35           C  
ATOM    614  CZ  TYR A 187     -12.463  26.035  17.384  1.00 93.35           C  
ATOM    615  OH  TYR A 187     -13.193  25.138  18.133  1.00 93.35           O  
ATOM    616  N   TYR A 188      -7.781  31.259  15.511  1.00 92.87           N  
ATOM    617  CA  TYR A 188      -6.726  32.028  14.861  1.00 92.87           C  
ATOM    618  C   TYR A 188      -5.493  31.165  14.619  1.00 92.87           C  
ATOM    619  O   TYR A 188      -5.089  30.391  15.490  1.00 92.87           O  
ATOM    620  CB  TYR A 188      -6.351  33.249  15.707  1.00 92.87           C  
ATOM    621  CG  TYR A 188      -7.449  34.280  15.803  1.00 92.87           C  
ATOM    622  CD1 TYR A 188      -7.500  35.356  14.920  1.00 92.87           C  
ATOM    623  CD2 TYR A 188      -8.436  34.181  16.778  1.00 92.87           C  
ATOM    624  CE1 TYR A 188      -8.509  36.310  15.007  1.00 92.87           C  
ATOM    625  CE2 TYR A 188      -9.450  35.129  16.873  1.00 92.87           C  
ATOM    626  CZ  TYR A 188      -9.478  36.188  15.985  1.00 92.87           C  
ATOM    627  OH  TYR A 188     -10.479  37.129  16.075  1.00 92.87           O  
ATOM    628  N   ARG A 189      -4.904  31.292  13.428  1.00 92.15           N  
ATOM    629  CA  ARG A 189      -3.710  30.529  13.077  1.00 92.15           C  
ATOM    630  C   ARG A 189      -2.471  31.111  13.749  1.00 92.15           C  
ATOM    631  O   ARG A 189      -2.211  32.312  13.649  1.00 92.15           O  
ATOM    632  CB  ARG A 189      -3.518  30.498  11.559  1.00 92.15           C  
ATOM    633  CG  ARG A 189      -4.545  29.650  10.826  1.00 92.15           C  
ATOM    634  CD  ARG A 189      -4.307  29.651   9.322  1.00 92.15           C  
ATOM    635  NE  ARG A 189      -5.352  28.921   8.610  1.00 92.15           N  
ATOM    636  CZ  ARG A 189      -5.477  28.875   7.287  1.00 92.15           C  
ATOM    637  NH1 ARG A 189      -4.621  29.519   6.502  1.00 92.15           N1+
ATOM    638  NH2 ARG A 189      -6.466  28.180   6.744  1.00 92.15           N  
ATOM    639  N   VAL A 190      -1.779  30.195  14.411  1.00 90.40           N  
ATOM    640  CA  VAL A 190      -0.570  30.600  15.122  1.00 90.40           C  
ATOM    641  C   VAL A 190       0.581  29.664  14.759  1.00 90.40           C  
ATOM    642  O   VAL A 190       0.366  28.478  14.497  1.00 90.40           O  
ATOM    643  CB  VAL A 190      -0.787  30.610  16.651  1.00 90.40           C  
ATOM    644  CG1 VAL A 190       0.501  30.995  17.377  1.00 90.40           C  
ATOM    645  CG2 VAL A 190      -1.920  31.565  17.023  1.00 90.40           C  
ATOM    646  N   VAL A 191       1.760  30.197  14.707  1.00 89.44           N  
ATOM    647  CA  VAL A 191       2.955  29.405  14.431  1.00 89.44           C  
ATOM    648  C   VAL A 191       3.848  29.368  15.669  1.00 89.44           C  
ATOM    649  O   VAL A 191       4.070  30.397  16.313  1.00 89.44           O  
ATOM    650  CB  VAL A 191       3.741  29.965  13.224  1.00 89.44           C  
ATOM    651  CG1 VAL A 191       5.042  29.191  13.021  1.00 89.44           C  
ATOM    652  CG2 VAL A 191       2.884  29.916  11.961  1.00 89.44           C  
ATOM    653  N   ARG A 192       4.166  28.098  15.973  1.00 86.25           N  
ATOM    654  CA  ARG A 192       5.165  27.889  17.016  1.00 86.25           C  
ATOM    655  C   ARG A 192       6.530  27.577  16.412  1.00 86.25           C  
ATOM    656  O   ARG A 192       6.671  26.627  15.639  1.00 86.25           O  
ATOM    657  CB  ARG A 192       4.736  26.758  17.953  1.00 86.25           C  
ATOM    658  CG  ARG A 192       5.748  26.444  19.043  1.00 86.25           C  
ATOM    659  CD  ARG A 192       5.425  25.136  19.753  1.00 86.25           C  
ATOM    660  NE  ARG A 192       6.525  24.701  20.609  1.00 86.25           N  
ATOM    661  CZ  ARG A 192       6.610  23.505  21.184  1.00 86.25           C  
ATOM    662  NH1 ARG A 192       5.658  22.596  21.004  1.00 86.25           N1+
ATOM    663  NH2 ARG A 192       7.656  23.214  21.944  1.00 86.25           N  
ATOM    664  N   ALA A 193       7.450  28.457  16.758  1.00 82.21           N  
ATOM    665  CA  ALA A 193       8.825  28.235  16.317  1.00 82.21           C  
ATOM    666  C   ALA A 193       9.654  27.574  17.415  1.00 82.21           C  
ATOM    667  O   ALA A 193       9.783  28.117  18.515  1.00 82.21           O  
ATOM    668  CB  ALA A 193       9.466  29.554  15.891  1.00 82.21           C  
ATOM    669  N   HIS A 194       9.868  26.259  17.252  1.00 75.57           N  
ATOM    670  CA  HIS A 194      10.720  25.540  18.192  1.00 75.57           C  
ATOM    671  C   HIS A 194      11.953  24.973  17.495  1.00 75.57           C  
ATOM    672  O   HIS A 194      11.838  24.096  16.637  1.00 75.57           O  
ATOM    673  CB  HIS A 194       9.938  24.415  18.872  1.00 75.57           C  
ATOM    674  CG  HIS A 194      10.710  23.710  19.942  1.00 75.57           C  
ATOM    675  CD2 HIS A 194      10.902  24.015  21.247  1.00 75.57           C  
ATOM    676  ND1 HIS A 194      11.399  22.539  19.714  1.00 75.57           N  
ATOM    677  CE1 HIS A 194      11.982  22.152  20.836  1.00 75.57           C  
ATOM    678  NE2 HIS A 194      11.697  23.031  21.782  1.00 75.57           N  
ATOM    679  N   GLU A 195      13.169  25.615  17.777  1.00 72.75           N  
ATOM    680  CA  GLU A 195      14.458  25.238  17.204  1.00 72.75           C  
ATOM    681  C   GLU A 195      14.474  25.448  15.693  1.00 72.75           C  
ATOM    682  O   GLU A 195      14.509  26.585  15.219  1.00 72.75           O  
ATOM    683  CB  GLU A 195      14.790  23.781  17.537  1.00 72.75           C  
ATOM    684  CG  GLU A 195      14.982  23.518  19.023  1.00 72.75           C  
ATOM    685  CD  GLU A 195      15.391  22.086  19.331  1.00 72.75           C  
ATOM    686  OE1 GLU A 195      15.741  21.792  20.496  1.00 72.75           O  
ATOM    687  OE2 GLU A 195      15.361  21.252  18.399  1.00 72.75           O1-
ATOM    688  N   ASP A 196      14.331  24.323  14.903  1.00 69.69           N  
ATOM    689  CA  ASP A 196      14.352  24.375  13.444  1.00 69.69           C  
ATOM    690  C   ASP A 196      13.025  23.899  12.859  1.00 69.69           C  
ATOM    691  O   ASP A 196      12.909  23.704  11.647  1.00 69.69           O  
ATOM    692  CB  ASP A 196      15.503  23.529  12.894  1.00 69.69           C  
ATOM    693  CG  ASP A 196      16.870  24.074  13.267  1.00 69.69           C  
ATOM    694  OD1 ASP A 196      17.019  25.308  13.402  1.00 69.69           O  
ATOM    695  OD2 ASP A 196      17.808  23.262  13.425  1.00 69.69           O1-
ATOM    696  N   ALA A 197      12.016  23.705  13.841  1.00 70.79           N  
ATOM    697  CA  ALA A 197      10.742  23.216  13.322  1.00 70.79           C  
ATOM    698  C   ALA A 197       9.617  24.208  13.604  1.00 70.79           C  
ATOM    699  O   ALA A 197       9.582  24.831  14.667  1.00 70.79           O  
ATOM    700  CB  ALA A 197      10.409  21.854  13.926  1.00 70.79           C  
ATOM    701  N   TRP A 198       8.915  24.495  12.601  1.00 81.54           N  
ATOM    702  CA  TRP A 198       7.731  25.341  12.693  1.00 81.54           C  
ATOM    703  C   TRP A 198       6.457  24.507  12.612  1.00 81.54           C  
ATOM    704  O   TRP A 198       6.346  23.611  11.772  1.00 81.54           O  
ATOM    705  CB  TRP A 198       7.735  26.396  11.582  1.00 81.54           C  
ATOM    706  CG  TRP A 198       8.958  27.263  11.572  1.00 81.54           C  
ATOM    707  CD1 TRP A 198      10.215  26.921  11.988  1.00 81.54           C  
ATOM    708  CD2 TRP A 198       9.039  28.620  11.125  1.00 81.54           C  
ATOM    709  CE2 TRP A 198      10.377  29.039  11.300  1.00 81.54           C  
ATOM    710  CE3 TRP A 198       8.109  29.524  10.593  1.00 81.54           C  
ATOM    711  NE1 TRP A 198      11.073  27.984  11.827  1.00 81.54           N  
ATOM    712  CZ2 TRP A 198      10.808  30.324  10.960  1.00 81.54           C  
ATOM    713  CZ3 TRP A 198       8.540  30.802  10.256  1.00 81.54           C  
ATOM    714  CH2 TRP A 198       9.878  31.187  10.442  1.00 81.54           C  
ATOM    715  N   HIS A 199       5.635  24.760  13.647  1.00 85.41           N  
ATOM    716  CA  HIS A 199       4.351  24.067  13.655  1.00 85.41           C  
ATOM    717  C   HIS A 199       3.192  25.055  13.577  1.00 85.41           C  
ATOM    718  O   HIS A 199       3.161  26.042  14.315  1.00 85.41           O  
ATOM    719  CB  HIS A 199       4.219  23.200  14.909  1.00 85.41           C  
ATOM    720  CG  HIS A 199       5.221  22.092  14.980  1.00 85.41           C  
ATOM    721  CD2 HIS A 199       5.167  20.814  14.535  1.00 85.41           C  
ATOM    722  ND1 HIS A 199       6.456  22.242  15.572  1.00 85.41           N  
ATOM    723  CE1 HIS A 199       7.120  21.102  15.487  1.00 85.41           C  
ATOM    724  NE2 HIS A 199       6.360  20.219  14.862  1.00 85.41           N  
ATOM    725  N   ILE A 200       2.310  24.842  12.660  1.00 88.74           N  
ATOM    726  CA  ILE A 200       1.095  25.647  12.581  1.00 88.74           C  
ATOM    727  C   ILE A 200       0.057  25.113  13.565  1.00 88.74           C  
ATOM    728  O   ILE A 200      -0.309  23.936  13.513  1.00 88.74           O  
ATOM    729  CB  ILE A 200       0.519  25.660  11.147  1.00 88.74           C  
ATOM    730  CG1 ILE A 200       1.539  26.249  10.167  1.00 88.74           C  
ATOM    731  CG2 ILE A 200      -0.798  26.441  11.102  1.00 88.74           C  
ATOM    732  CD1 ILE A 200       1.132  26.132   8.704  1.00 88.74           C  
ATOM    733  N   LEU A 201      -0.346  26.031  14.560  1.00 90.57           N  
ATOM    734  CA  LEU A 201      -1.345  25.733  15.580  1.00 90.57           C  
ATOM    735  C   LEU A 201      -2.535  26.680  15.467  1.00 90.57           C  
ATOM    736  O   LEU A 201      -2.529  27.597  14.642  1.00 90.57           O  
ATOM    737  CB  LEU A 201      -0.730  25.833  16.978  1.00 90.57           C  
ATOM    738  CG  LEU A 201       0.568  25.056  17.205  1.00 90.57           C  
ATOM    739  CD1 LEU A 201       1.224  25.489  18.512  1.00 90.57           C  
ATOM    740  CD2 LEU A 201       0.300  23.555  17.207  1.00 90.57           C  
ATOM    741  N   VAL A 202      -3.539  26.357  16.306  1.00 91.57           N  
ATOM    742  CA  VAL A 202      -4.700  27.239  16.336  1.00 91.57           C  
ATOM    743  C   VAL A 202      -4.957  27.707  17.767  1.00 91.57           C  
ATOM    744  O   VAL A 202      -4.781  26.941  18.718  1.00 91.57           O  
ATOM    745  CB  VAL A 202      -5.957  26.543  15.768  1.00 91.57           C  
ATOM    746  CG1 VAL A 202      -6.416  25.418  16.695  1.00 91.57           C  
ATOM    747  CG2 VAL A 202      -7.079  27.558  15.559  1.00 91.57           C  
ATOM    748  N   ALA A 203      -5.194  29.029  17.781  1.00 91.98           N  
ATOM    749  CA  ALA A 203      -5.639  29.605  19.047  1.00 91.98           C  
ATOM    750  C   ALA A 203      -7.162  29.626  19.134  1.00 91.98           C  
ATOM    751  O   ALA A 203      -7.832  30.193  18.268  1.00 91.98           O  
ATOM    752  CB  ALA A 203      -5.079  31.015  19.217  1.00 91.98           C  
ATOM    753  N   LYS A 204      -7.722  28.917  20.191  1.00 92.45           N  
ATOM    754  CA  LYS A 204      -9.160  28.859  20.440  1.00 92.45           C  
ATOM    755  C   LYS A 204      -9.593  29.951  21.414  1.00 92.45           C  
ATOM    756  O   LYS A 204      -9.310  29.870  22.611  1.00 92.45           O  
ATOM    757  CB  LYS A 204      -9.556  27.485  20.982  1.00 92.45           C  
ATOM    758  CG  LYS A 204     -11.053  27.309  21.189  1.00 92.45           C  
ATOM    759  CD  LYS A 204     -11.378  25.953  21.801  1.00 92.45           C  
ATOM    760  CE  LYS A 204     -12.864  25.814  22.098  1.00 92.45           C  
ATOM    761  NZ  LYS A 204     -13.191  24.475  22.676  1.00 92.45           N1+
ATOM    762  N   VAL A 205     -10.306  30.920  20.838  1.00 90.77           N  
ATOM    763  CA  VAL A 205     -10.717  32.087  21.613  1.00 90.77           C  
ATOM    764  C   VAL A 205     -12.234  32.085  21.786  1.00 90.77           C  
ATOM    765  O   VAL A 205     -12.977  32.085  20.802  1.00 90.77           O  
ATOM    766  CB  VAL A 205     -10.258  33.402  20.943  1.00 90.77           C  
ATOM    767  CG1 VAL A 205     -10.642  34.607  21.801  1.00 90.77           C  
ATOM    768  CG2 VAL A 205      -8.751  33.377  20.695  1.00 90.77           C  
ATOM    769  N   PRO A 206     -12.680  32.085  23.075  1.00 89.08           N  
ATOM    770  CA  PRO A 206     -14.123  32.119  23.322  1.00 89.08           C  
ATOM    771  C   PRO A 206     -14.770  33.424  22.862  1.00 89.08           C  
ATOM    772  O   PRO A 206     -14.175  34.496  23.003  1.00 89.08           O  
ATOM    773  CB  PRO A 206     -14.224  31.967  24.842  1.00 89.08           C  
ATOM    774  CG  PRO A 206     -12.894  31.429  25.261  1.00 89.08           C  
ATOM    775  CD  PRO A 206     -11.867  31.858  24.253  1.00 89.08           C  
ATOM    776  N   LYS A 207     -15.975  33.345  22.213  1.00 88.43           N  
ATOM    777  CA  LYS A 207     -16.738  34.519  21.802  1.00 88.43           C  
ATOM    778  C   LYS A 207     -17.343  35.233  23.008  1.00 88.43           C  
ATOM    779  O   LYS A 207     -17.676  34.596  24.009  1.00 88.43           O  
ATOM    780  CB  LYS A 207     -17.842  34.125  20.819  1.00 88.43           C  
ATOM    781  CG  LYS A 207     -17.328  33.680  19.458  1.00 88.43           C  
ATOM    782  CD  LYS A 207     -18.473  33.357  18.506  1.00 88.43           C  
ATOM    783  CE  LYS A 207     -17.960  32.872  17.157  1.00 88.43           C  
ATOM    784  NZ  LYS A 207     -19.079  32.520  16.233  1.00 88.43           N1+
ATOM    785  N   PRO A 208     -17.306  36.565  22.857  1.00 83.32           N  
ATOM    786  CA  PRO A 208     -17.972  37.345  23.902  1.00 83.32           C  
ATOM    787  C   PRO A 208     -19.457  37.015  24.029  1.00 83.32           C  
ATOM    788  O   PRO A 208     -20.164  36.933  23.021  1.00 83.32           O  
ATOM    789  CB  PRO A 208     -17.772  38.792  23.444  1.00 83.32           C  
ATOM    790  CG  PRO A 208     -16.784  38.705  22.325  1.00 83.32           C  
ATOM    791  CD  PRO A 208     -16.741  37.286  21.836  1.00 83.32           C  
ATOM    792  N   GLY A 209     -19.968  36.404  25.195  1.00 79.70           N  
ATOM    793  CA  GLY A 209     -21.353  36.038  25.443  1.00 79.70           C  
ATOM    794  C   GLY A 209     -21.581  34.538  25.457  1.00 79.70           C  
ATOM    795  O   GLY A 209     -22.712  34.078  25.626  1.00 79.70           O  
ATOM    796  N   ALA A 210     -20.502  33.889  25.141  1.00 77.24           N  
ATOM    797  CA  ALA A 210     -20.636  32.435  25.156  1.00 77.24           C  
ATOM    798  C   ALA A 210     -20.919  31.925  26.566  1.00 77.24           C  
ATOM    799  O   ALA A 210     -20.558  32.573  27.551  1.00 77.24           O  
ATOM    800  CB  ALA A 210     -19.375  31.778  24.599  1.00 77.24           C  
ATOM    801  N   ASP A 211     -21.804  30.901  26.707  1.00 78.85           N  
ATOM    802  CA  ASP A 211     -22.119  30.277  27.988  1.00 78.85           C  
ATOM    803  C   ASP A 211     -20.847  29.848  28.717  1.00 78.85           C  
ATOM    804  O   ASP A 211     -19.839  29.531  28.083  1.00 78.85           O  
ATOM    805  CB  ASP A 211     -23.041  29.074  27.787  1.00 78.85           C  
ATOM    806  CG  ASP A 211     -24.437  29.465  27.334  1.00 78.85           C  
ATOM    807  OD1 ASP A 211     -24.870  30.605  27.609  1.00 78.85           O  
ATOM    808  OD2 ASP A 211     -25.110  28.625  26.698  1.00 78.85           O1-
ATOM    809  N   VAL A 212     -20.903  30.031  30.017  1.00 80.54           N  
ATOM    810  CA  VAL A 212     -19.795  29.601  30.864  1.00 80.54           C  
ATOM    811  C   VAL A 212     -19.585  28.096  30.716  1.00 80.54           C  
ATOM    812  O   VAL A 212     -20.525  27.313  30.876  1.00 80.54           O  
ATOM    813  CB  VAL A 212     -20.041  29.962  32.346  1.00 80.54           C  
ATOM    814  CG1 VAL A 212     -18.872  29.501  33.215  1.00 80.54           C  
ATOM    815  CG2 VAL A 212     -20.262  31.466  32.498  1.00 80.54           C  
ATOM    816  N   PRO A 213     -18.352  27.711  30.218  1.00 82.06           N  
ATOM    817  CA  PRO A 213     -18.059  26.285  30.054  1.00 82.06           C  
ATOM    818  C   PRO A 213     -18.051  25.528  31.380  1.00 82.06           C  
ATOM    819  O   PRO A 213     -17.767  26.114  32.428  1.00 82.06           O  
ATOM    820  CB  PRO A 213     -16.668  26.283  29.416  1.00 82.06           C  
ATOM    821  CG  PRO A 213     -16.082  27.612  29.769  1.00 82.06           C  
ATOM    822  CD  PRO A 213     -17.206  28.577  30.015  1.00 82.06           C  
ATOM    823  N   HIS A 214     -18.617  24.314  31.395  1.00 83.63           N  
ATOM    824  CA  HIS A 214     -18.519  23.434  32.555  1.00 83.63           C  
ATOM    825  C   HIS A 214     -17.065  23.113  32.882  1.00 83.63           C  
ATOM    826  O   HIS A 214     -16.324  22.625  32.025  1.00 83.63           O  
ATOM    827  CB  HIS A 214     -19.300  22.141  32.313  1.00 83.63           C  
ATOM    828  CG  HIS A 214     -19.601  21.379  33.565  1.00 83.63           C  
ATOM    829  CD2 HIS A 214     -19.284  20.115  33.933  1.00 83.63           C  
ATOM    830  ND1 HIS A 214     -20.315  21.919  34.612  1.00 83.63           N  
ATOM    831  CE1 HIS A 214     -20.424  21.018  35.574  1.00 83.63           C  
ATOM    832  NE2 HIS A 214     -19.807  19.915  35.187  1.00 83.63           N  
ATOM    833  N   PRO A 215     -16.586  23.458  34.121  1.00 86.21           N  
ATOM    834  CA  PRO A 215     -15.184  23.291  34.512  1.00 86.21           C  
ATOM    835  C   PRO A 215     -14.687  21.859  34.328  1.00 86.21           C  
ATOM    836  O   PRO A 215     -13.538  21.647  33.933  1.00 86.21           O  
ATOM    837  CB  PRO A 215     -15.182  23.684  35.991  1.00 86.21           C  
ATOM    838  CG  PRO A 215     -16.608  23.565  36.421  1.00 86.21           C  
ATOM    839  CD  PRO A 215     -17.487  23.796  35.225  1.00 86.21           C  
ATOM    840  N   TRP A 216     -15.634  20.945  34.643  1.00 88.70           N  
ATOM    841  CA  TRP A 216     -15.236  19.544  34.546  1.00 88.70           C  
ATOM    842  C   TRP A 216     -14.912  19.168  33.104  1.00 88.70           C  
ATOM    843  O   TRP A 216     -13.933  18.465  32.844  1.00 88.70           O  
ATOM    844  CB  TRP A 216     -16.340  18.632  35.089  1.00 88.70           C  
ATOM    845  CG  TRP A 216     -15.950  17.187  35.171  1.00 88.70           C  
ATOM    846  CD1 TRP A 216     -15.284  16.569  36.192  1.00 88.70           C  
ATOM    847  CD2 TRP A 216     -16.201  16.178  34.187  1.00 88.70           C  
ATOM    848  CE2 TRP A 216     -15.658  14.970  34.680  1.00 88.70           C  
ATOM    849  CE3 TRP A 216     -16.833  16.178  32.937  1.00 88.70           C  
ATOM    850  NE1 TRP A 216     -15.105  15.236  35.903  1.00 88.70           N  
ATOM    851  CZ2 TRP A 216     -15.729  13.773  33.964  1.00 88.70           C  
ATOM    852  CZ3 TRP A 216     -16.902  14.985  32.225  1.00 88.70           C  
ATOM    853  CH2 TRP A 216     -16.352  13.801  32.743  1.00 88.70           C  
ATOM    854  N   GLY A 217     -15.692  19.599  32.103  1.00 87.99           N  
ATOM    855  CA  GLY A 217     -15.454  19.341  30.692  1.00 87.99           C  
ATOM    856  C   GLY A 217     -14.124  19.882  30.202  1.00 87.99           C  
ATOM    857  O   GLY A 217     -13.411  19.209  29.455  1.00 87.99           O  
ATOM    858  N   LEU A 218     -13.781  21.057  30.670  1.00 86.91           N  
ATOM    859  CA  LEU A 218     -12.523  21.678  30.270  1.00 86.91           C  
ATOM    860  C   LEU A 218     -11.333  20.913  30.839  1.00 86.91           C  
ATOM    861  O   LEU A 218     -10.304  20.773  30.175  1.00 86.91           O  
ATOM    862  CB  LEU A 218     -12.475  23.137  30.733  1.00 86.91           C  
ATOM    863  CG  LEU A 218     -13.418  24.106  30.019  1.00 86.91           C  
ATOM    864  CD1 LEU A 218     -13.307  25.500  30.627  1.00 86.91           C  
ATOM    865  CD2 LEU A 218     -13.116  24.144  28.524  1.00 86.91           C  
ATOM    866  N   GLU A 219     -11.529  20.436  32.081  1.00 89.27           N  
ATOM    867  CA  GLU A 219     -10.490  19.619  32.701  1.00 89.27           C  
ATOM    868  C   GLU A 219     -10.299  18.305  31.950  1.00 89.27           C  
ATOM    869  O   GLU A 219      -9.170  17.840  31.780  1.00 89.27           O  
ATOM    870  CB  GLU A 219     -10.828  19.342  34.168  1.00 89.27           C  
ATOM    871  CG  GLU A 219     -10.674  20.555  35.075  1.00 89.27           C  
ATOM    872  CD  GLU A 219     -11.106  20.291  36.508  1.00 89.27           C  
ATOM    873  OE1 GLU A 219     -11.085  21.233  37.332  1.00 89.27           O  
ATOM    874  OE2 GLU A 219     -11.467  19.131  36.811  1.00 89.27           O1-
ATOM    875  N   LEU A 220     -11.402  17.752  31.527  1.00 89.34           N  
ATOM    876  CA  LEU A 220     -11.358  16.518  30.750  1.00 89.34           C  
ATOM    877  C   LEU A 220     -10.622  16.732  29.432  1.00 89.34           C  
ATOM    878  O   LEU A 220      -9.785  15.913  29.043  1.00 89.34           O  
ATOM    879  CB  LEU A 220     -12.774  16.003  30.480  1.00 89.34           C  
ATOM    880  CG  LEU A 220     -12.883  14.723  29.649  1.00 89.34           C  
ATOM    881  CD1 LEU A 220     -12.258  13.550  30.397  1.00 89.34           C  
ATOM    882  CD2 LEU A 220     -14.339  14.431  29.306  1.00 89.34           C  
ATOM    883  N   GLN A 221     -10.912  17.860  28.798  1.00 90.59           N  
ATOM    884  CA  GLN A 221     -10.265  18.174  27.529  1.00 90.59           C  
ATOM    885  C   GLN A 221      -8.757  18.331  27.704  1.00 90.59           C  
ATOM    886  O   GLN A 221      -7.978  17.874  26.866  1.00 90.59           O  
ATOM    887  CB  GLN A 221     -10.858  19.448  26.924  1.00 90.59           C  
ATOM    888  CG  GLN A 221     -10.350  19.757  25.522  1.00 90.59           C  
ATOM    889  CD  GLN A 221     -11.007  20.984  24.918  1.00 90.59           C  
ATOM    890  NE2 GLN A 221     -10.941  21.101  23.596  1.00 90.59           N  
ATOM    891  OE1 GLN A 221     -11.570  21.819  25.633  1.00 90.59           O  
ATOM    892  N   ALA A 222      -8.348  18.925  28.769  1.00 86.32           N  
ATOM    893  CA  ALA A 222      -6.936  19.167  29.055  1.00 86.32           C  
ATOM    894  C   ALA A 222      -6.217  17.866  29.399  1.00 86.32           C  
ATOM    895  O   ALA A 222      -5.012  17.735  29.167  1.00 86.32           O  
ATOM    896  CB  ALA A 222      -6.788  20.171  30.195  1.00 86.32           C  
ATOM    897  N   SER A 223      -6.960  16.853  29.871  1.00 87.49           N  
ATOM    898  CA  SER A 223      -6.352  15.615  30.349  1.00 87.49           C  
ATOM    899  C   SER A 223      -6.427  14.518  29.292  1.00 87.49           C  
ATOM    900  O   SER A 223      -5.954  13.402  29.514  1.00 87.49           O  
ATOM    901  CB  SER A 223      -7.034  15.144  31.634  1.00 87.49           C  
ATOM    902  OG  SER A 223      -8.385  14.793  31.387  1.00 87.49           O  
ATOM    903  N   LEU A 224      -7.026  14.850  28.154  1.00 84.60           N  
ATOM    904  CA  LEU A 224      -7.278  13.829  27.143  1.00 84.60           C  
ATOM    905  C   LEU A 224      -5.988  13.439  26.430  1.00 84.60           C  
ATOM    906  O   LEU A 224      -5.153  14.298  26.135  1.00 84.60           O  
ATOM    907  CB  LEU A 224      -8.308  14.326  26.125  1.00 84.60           C  
ATOM    908  CG  LEU A 224      -9.758  14.399  26.606  1.00 84.60           C  
ATOM    909  CD1 LEU A 224     -10.632  15.075  25.556  1.00 84.60           C  
ATOM    910  CD2 LEU A 224     -10.285  13.005  26.930  1.00 84.60           C  
ATOM    911  N   SER A 225      -5.825  12.139  26.338  1.00 83.70           N  
ATOM    912  CA  SER A 225      -4.811  11.669  25.400  1.00 83.70           C  
ATOM    913  C   SER A 225      -5.224  11.940  23.957  1.00 83.70           C  
ATOM    914  O   SER A 225      -6.410  12.106  23.667  1.00 83.70           O  
ATOM    915  CB  SER A 225      -4.554  10.174  25.594  1.00 83.70           C  
ATOM    916  OG  SER A 225      -4.122   9.905  26.917  1.00 83.70           O  
ATOM    917  N   PRO A 226      -4.215  12.198  23.062  1.00 82.54           N  
ATOM    918  CA  PRO A 226      -4.550  12.467  21.661  1.00 82.54           C  
ATOM    919  C   PRO A 226      -5.561  11.473  21.095  1.00 82.54           C  
ATOM    920  O   PRO A 226      -5.389  10.260  21.242  1.00 82.54           O  
ATOM    921  CB  PRO A 226      -3.203  12.343  20.946  1.00 82.54           C  
ATOM    922  CG  PRO A 226      -2.181  12.550  22.017  1.00 82.54           C  
ATOM    923  CD  PRO A 226      -2.746  12.053  23.317  1.00 82.54           C  
ATOM    924  N   HIS A 227      -6.700  12.021  20.823  1.00 89.46           N  
ATOM    925  CA  HIS A 227      -7.746  11.280  20.128  1.00 89.46           C  
ATOM    926  C   HIS A 227      -8.027  11.880  18.754  1.00 89.46           C  
ATOM    927  O   HIS A 227      -7.936  13.097  18.573  1.00 89.46           O  
ATOM    928  CB  HIS A 227      -9.029  11.255  20.961  1.00 89.46           C  
ATOM    929  CG  HIS A 227     -10.010  10.215  20.522  1.00 89.46           C  
ATOM    930  CD2 HIS A 227     -10.347   9.024  21.070  1.00 89.46           C  
ATOM    931  ND1 HIS A 227     -10.774  10.347  19.383  1.00 89.46           N  
ATOM    932  CE1 HIS A 227     -11.542   9.279  19.249  1.00 89.46           C  
ATOM    933  NE2 HIS A 227     -11.302   8.460  20.260  1.00 89.46           N  
ATOM    934  N   PHE A 228      -8.303  10.889  17.794  1.00 90.16           N  
ATOM    935  CA  PHE A 228      -8.431  11.295  16.400  1.00 90.16           C  
ATOM    936  C   PHE A 228      -9.605  12.249  16.219  1.00 90.16           C  
ATOM    937  O   PHE A 228      -9.538  13.179  15.413  1.00 90.16           O  
ATOM    938  CB  PHE A 228      -8.605  10.070  15.496  1.00 90.16           C  
ATOM    939  CG  PHE A 228      -8.524  10.384  14.026  1.00 90.16           C  
ATOM    940  CD1 PHE A 228      -9.679  10.536  13.269  1.00 90.16           C  
ATOM    941  CD2 PHE A 228      -7.292  10.529  13.402  1.00 90.16           C  
ATOM    942  CE1 PHE A 228      -9.607  10.826  11.908  1.00 90.16           C  
ATOM    943  CE2 PHE A 228      -7.212  10.819  12.043  1.00 90.16           C  
ATOM    944  CZ  PHE A 228      -8.371  10.966  11.298  1.00 90.16           C  
ATOM    945  N   ASN A 229     -10.722  12.077  16.944  1.00 93.91           N  
ATOM    946  CA  ASN A 229     -11.947  12.827  16.690  1.00 93.91           C  
ATOM    947  C   ASN A 229     -12.243  13.813  17.817  1.00 93.91           C  
ATOM    948  O   ASN A 229     -13.294  14.457  17.823  1.00 93.91           O  
ATOM    949  CB  ASN A 229     -13.128  11.876  16.493  1.00 93.91           C  
ATOM    950  CG  ASN A 229     -12.999  11.037  15.237  1.00 93.91           C  
ATOM    951  ND2 ASN A 229     -13.138   9.724  15.383  1.00 93.91           N  
ATOM    952  OD1 ASN A 229     -12.774  11.564  14.144  1.00 93.91           O  
ATOM    953  N   LEU A 230     -11.353  13.936  18.841  1.00 92.45           N  
ATOM    954  CA  LEU A 230     -11.495  14.895  19.931  1.00 92.45           C  
ATOM    955  C   LEU A 230     -10.404  15.959  19.865  1.00 92.45           C  
ATOM    956  O   LEU A 230      -9.242  15.646  19.597  1.00 92.45           O  
ATOM    957  CB  LEU A 230     -11.446  14.181  21.284  1.00 92.45           C  
ATOM    958  CG  LEU A 230     -12.600  13.224  21.588  1.00 92.45           C  
ATOM    959  CD1 LEU A 230     -12.339  12.475  22.890  1.00 92.45           C  
ATOM    960  CD2 LEU A 230     -13.920  13.984  21.658  1.00 92.45           C  
ATOM    961  N   GLN A 231     -10.769  17.181  20.027  1.00 90.76           N  
ATOM    962  CA  GLN A 231      -9.779  18.253  20.019  1.00 90.76           C  
ATOM    963  C   GLN A 231      -8.985  18.279  21.323  1.00 90.76           C  
ATOM    964  O   GLN A 231      -9.548  18.514  22.394  1.00 90.76           O  
ATOM    965  CB  GLN A 231     -10.454  19.606  19.789  1.00 90.76           C  
ATOM    966  CG  GLN A 231      -9.475  20.756  19.590  1.00 90.76           C  
ATOM    967  CD  GLN A 231     -10.170  22.083  19.350  1.00 90.76           C  
ATOM    968  NE2 GLN A 231      -9.682  22.840  18.373  1.00 90.76           N  
ATOM    969  OE1 GLN A 231     -11.138  22.426  20.037  1.00 90.76           O  
ATOM    970  N   GLY A 232      -7.757  17.869  21.184  1.00 87.05           N  
ATOM    971  CA  GLY A 232      -6.857  17.979  22.320  1.00 87.05           C  
ATOM    972  C   GLY A 232      -6.173  19.331  22.412  1.00 87.05           C  
ATOM    973  O   GLY A 232      -5.947  19.988  21.393  1.00 87.05           O  
ATOM    974  N   LEU A 233      -5.916  19.755  23.654  1.00 89.32           N  
ATOM    975  CA  LEU A 233      -5.239  21.031  23.865  1.00 89.32           C  
ATOM    976  C   LEU A 233      -3.736  20.829  24.025  1.00 89.32           C  
ATOM    977  O   LEU A 233      -3.297  19.827  24.595  1.00 89.32           O  
ATOM    978  CB  LEU A 233      -5.805  21.740  25.098  1.00 89.32           C  
ATOM    979  CG  LEU A 233      -7.295  22.083  25.059  1.00 89.32           C  
ATOM    980  CD1 LEU A 233      -7.719  22.754  26.361  1.00 89.32           C  
ATOM    981  CD2 LEU A 233      -7.606  22.979  23.864  1.00 89.32           C  
ATOM    982  N   CYS A 234      -2.931  21.767  23.346  1.00 87.54           N  
ATOM    983  CA  CYS A 234      -1.477  21.696  23.437  1.00 87.54           C  
ATOM    984  C   CYS A 234      -0.958  22.575  24.568  1.00 87.54           C  
ATOM    985  O   CYS A 234       0.184  22.420  25.006  1.00 87.54           O  
ATOM    986  CB  CYS A 234      -0.836  22.117  22.115  1.00 87.54           C  
ATOM    987  SG  CYS A 234      -1.307  21.079  20.714  1.00 87.54           S  
ATOM    988  N   GLY A 235      -1.721  23.452  25.078  1.00 88.37           N  
ATOM    989  CA  GLY A 235      -1.329  24.350  26.152  1.00 88.37           C  
ATOM    990  C   GLY A 235      -2.165  25.615  26.207  1.00 88.37           C  
ATOM    991  O   GLY A 235      -3.043  25.822  25.366  1.00 88.37           O  
ATOM    992  N   LEU A 236      -1.958  26.350  27.290  1.00 88.01           N  
ATOM    993  CA  LEU A 236      -2.614  27.637  27.491  1.00 88.01           C  
ATOM    994  C   LEU A 236      -1.611  28.781  27.383  1.00 88.01           C  
ATOM    995  O   LEU A 236      -0.482  28.670  27.866  1.00 88.01           O  
ATOM    996  CB  LEU A 236      -3.309  27.679  28.855  1.00 88.01           C  
ATOM    997  CG  LEU A 236      -4.537  26.782  29.018  1.00 88.01           C  
ATOM    998  CD1 LEU A 236      -4.936  26.692  30.487  1.00 88.01           C  
ATOM    999  CD2 LEU A 236      -5.695  27.302  28.174  1.00 88.01           C  
ATOM   1000  N   VAL A 237      -1.997  29.739  26.635  1.00 85.46           N  
ATOM   1001  CA  VAL A 237      -1.146  30.918  26.518  1.00 85.46           C  
ATOM   1002  C   VAL A 237      -1.776  32.088  27.271  1.00 85.46           C  
ATOM   1003  O   VAL A 237      -2.924  32.456  27.010  1.00 85.46           O  
ATOM   1004  CB  VAL A 237      -0.907  31.302  25.040  1.00 85.46           C  
ATOM   1005  CG1 VAL A 237      -0.042  32.557  24.941  1.00 85.46           C  
ATOM   1006  CG2 VAL A 237      -0.261  30.142  24.286  1.00 85.46           C  
ATOM   1007  N   PRO A 238      -0.936  32.572  28.240  1.00 85.33           N  
ATOM   1008  CA  PRO A 238      -1.458  33.717  28.989  1.00 85.33           C  
ATOM   1009  C   PRO A 238      -1.672  34.948  28.111  1.00 85.33           C  
ATOM   1010  O   PRO A 238      -1.150  35.014  26.996  1.00 85.33           O  
ATOM   1011  CB  PRO A 238      -0.374  33.976  30.038  1.00 85.33           C  
ATOM   1012  CG  PRO A 238       0.874  33.406  29.446  1.00 85.33           C  
ATOM   1013  CD  PRO A 238       0.492  32.318  28.484  1.00 85.33           C  
ATOM   1014  N   GLU A 239      -2.448  35.793  28.626  1.00 85.04           N  
ATOM   1015  CA  GLU A 239      -2.700  37.049  27.925  1.00 85.04           C  
ATOM   1016  C   GLU A 239      -1.408  37.832  27.712  1.00 85.04           C  
ATOM   1017  O   GLU A 239      -0.566  37.906  28.609  1.00 85.04           O  
ATOM   1018  CB  GLU A 239      -3.711  37.901  28.696  1.00 85.04           C  
ATOM   1019  CG  GLU A 239      -4.152  39.154  27.953  1.00 85.04           C  
ATOM   1020  CD  GLU A 239      -5.194  39.964  28.708  1.00 85.04           C  
ATOM   1021  OE1 GLU A 239      -5.588  41.049  28.223  1.00 85.04           O  
ATOM   1022  OE2 GLU A 239      -5.620  39.510  29.793  1.00 85.04           O1-
ATOM   1023  N   GLY A 240      -1.150  38.363  26.492  1.00 79.30           N  
ATOM   1024  CA  GLY A 240      -0.025  39.239  26.206  1.00 79.30           C  
ATOM   1025  C   GLY A 240       1.144  38.519  25.561  1.00 79.30           C  
ATOM   1026  O   GLY A 240       2.137  39.147  25.187  1.00 79.30           O  
ATOM   1027  N   THR A 241       1.008  37.211  25.454  1.00 82.29           N  
ATOM   1028  CA  THR A 241       2.089  36.398  24.909  1.00 82.29           C  
ATOM   1029  C   THR A 241       2.176  36.560  23.394  1.00 82.29           C  
ATOM   1030  O   THR A 241       3.261  36.469  22.816  1.00 82.29           O  
ATOM   1031  CB  THR A 241       1.901  34.911  25.259  1.00 82.29           C  
ATOM   1032  CG2 THR A 241       2.084  34.670  26.754  1.00 82.29           C  
ATOM   1033  OG1 THR A 241       0.582  34.499  24.878  1.00 82.29           O  
ATOM   1034  N   LEU A 242       1.064  36.826  22.696  1.00 82.49           N  
ATOM   1035  CA  LEU A 242       1.021  37.015  21.250  1.00 82.49           C  
ATOM   1036  C   LEU A 242       0.790  38.481  20.899  1.00 82.49           C  
ATOM   1037  O   LEU A 242      -0.325  38.989  21.041  1.00 82.49           O  
ATOM   1038  CB  LEU A 242      -0.079  36.150  20.629  1.00 82.49           C  
ATOM   1039  CG  LEU A 242       0.208  34.651  20.536  1.00 82.49           C  
ATOM   1040  CD1 LEU A 242      -1.097  33.865  20.455  1.00 82.49           C  
ATOM   1041  CD2 LEU A 242       1.095  34.349  19.333  1.00 82.49           C  
ATOM   1042  N   PRO A 243       1.990  39.118  20.565  1.00 76.89           N  
ATOM   1043  CA  PRO A 243       1.852  40.524  20.179  1.00 76.89           C  
ATOM   1044  C   PRO A 243       0.916  40.720  18.989  1.00 76.89           C  
ATOM   1045  O   PRO A 243       0.971  39.955  18.022  1.00 76.89           O  
ATOM   1046  CB  PRO A 243       3.284  40.933  19.821  1.00 76.89           C  
ATOM   1047  CG  PRO A 243       3.996  39.644  19.564  1.00 76.89           C  
ATOM   1048  CD  PRO A 243       3.245  38.539  20.250  1.00 76.89           C  
ATOM   1049  N   GLY A 244      -0.183  41.638  19.095  1.00 81.83           N  
ATOM   1050  CA  GLY A 244      -1.091  41.973  18.010  1.00 81.83           C  
ATOM   1051  C   GLY A 244      -2.347  41.121  17.998  1.00 81.83           C  
ATOM   1052  O   GLY A 244      -3.101  41.131  17.023  1.00 81.83           O  
ATOM   1053  N   ALA A 245      -2.446  40.287  19.042  1.00 84.61           N  
ATOM   1054  CA  ALA A 245      -3.614  39.413  19.106  1.00 84.61           C  
ATOM   1055  C   ALA A 245      -4.896  40.222  19.286  1.00 84.61           C  
ATOM   1056  O   ALA A 245      -4.936  41.166  20.078  1.00 84.61           O  
ATOM   1057  CB  ALA A 245      -3.462  38.404  20.242  1.00 84.61           C  
ATOM   1058  N   PRO A 246      -5.944  40.048  18.473  1.00 85.83           N  
ATOM   1059  CA  PRO A 246      -7.216  40.773  18.509  1.00 85.83           C  
ATOM   1060  C   PRO A 246      -8.062  40.422  19.731  1.00 85.83           C  
ATOM   1061  O   PRO A 246      -9.132  41.001  19.932  1.00 85.83           O  
ATOM   1062  CB  PRO A 246      -7.911  40.330  17.219  1.00 85.83           C  
ATOM   1063  CG  PRO A 246      -7.322  38.993  16.907  1.00 85.83           C  
ATOM   1064  CD  PRO A 246      -5.919  38.953  17.442  1.00 85.83           C  
ATOM   1065  N   TRP A 247      -7.656  39.501  20.613  1.00 85.54           N  
ATOM   1066  CA  TRP A 247      -8.461  39.093  21.760  1.00 85.54           C  
ATOM   1067  C   TRP A 247      -7.795  39.507  23.068  1.00 85.54           C  
ATOM   1068  O   TRP A 247      -6.617  39.871  23.084  1.00 85.54           O  
ATOM   1069  CB  TRP A 247      -8.689  37.579  21.745  1.00 85.54           C  
ATOM   1070  CG  TRP A 247      -7.425  36.773  21.723  1.00 85.54           C  
ATOM   1071  CD1 TRP A 247      -6.692  36.360  22.801  1.00 85.54           C  
ATOM   1072  CD2 TRP A 247      -6.742  36.286  20.563  1.00 85.54           C  
ATOM   1073  CE2 TRP A 247      -5.602  35.585  21.013  1.00 85.54           C  
ATOM   1074  CE3 TRP A 247      -6.986  36.374  19.186  1.00 85.54           C  
ATOM   1075  NE1 TRP A 247      -5.594  35.645  22.380  1.00 85.54           N  
ATOM   1076  CZ2 TRP A 247      -4.705  34.974  20.132  1.00 85.54           C  
ATOM   1077  CZ3 TRP A 247      -6.092  35.766  18.311  1.00 85.54           C  
ATOM   1078  CH2 TRP A 247      -4.967  35.076  18.790  1.00 85.54           C  
ATOM   1079  N   ARG A 248      -8.664  39.529  24.161  1.00 83.90           N  
ATOM   1080  CA  ARG A 248      -8.207  39.803  25.520  1.00 83.90           C  
ATOM   1081  C   ARG A 248      -8.371  38.577  26.411  1.00 83.90           C  
ATOM   1082  O   ARG A 248      -9.363  37.852  26.302  1.00 83.90           O  
ATOM   1083  CB  ARG A 248      -8.971  40.989  26.114  1.00 83.90           C  
ATOM   1084  CG  ARG A 248      -8.612  42.328  25.490  1.00 83.90           C  
ATOM   1085  CD  ARG A 248      -9.107  43.494  26.334  1.00 83.90           C  
ATOM   1086  NE  ARG A 248      -8.862  44.776  25.679  1.00 83.90           N  
ATOM   1087  CZ  ARG A 248      -8.523  45.897  26.309  1.00 83.90           C  
ATOM   1088  NH1 ARG A 248      -8.382  45.916  27.630  1.00 83.90           N1+
ATOM   1089  NH2 ARG A 248      -8.324  47.008  25.615  1.00 83.90           N  
ATOM   1090  N   GLY A 249      -7.215  38.061  27.064  1.00 84.41           N  
ATOM   1091  CA  GLY A 249      -7.265  36.954  28.005  1.00 84.41           C  
ATOM   1092  C   GLY A 249      -6.457  35.751  27.554  1.00 84.41           C  
ATOM   1093  O   GLY A 249      -5.843  35.774  26.485  1.00 84.41           O  
ATOM   1094  N   ALA A 250      -6.507  34.773  28.426  1.00 85.75           N  
ATOM   1095  CA  ALA A 250      -5.797  33.525  28.157  1.00 85.75           C  
ATOM   1096  C   ALA A 250      -6.506  32.712  27.078  1.00 85.75           C  
ATOM   1097  O   ALA A 250      -7.738  32.693  27.015  1.00 85.75           O  
ATOM   1098  CB  ALA A 250      -5.662  32.703  29.436  1.00 85.75           C  
ATOM   1099  N   VAL A 251      -5.659  32.092  26.160  1.00 88.87           N  
ATOM   1100  CA  VAL A 251      -6.241  31.355  25.044  1.00 88.87           C  
ATOM   1101  C   VAL A 251      -5.690  29.931  25.021  1.00 88.87           C  
ATOM   1102  O   VAL A 251      -4.544  29.696  25.413  1.00 88.87           O  
ATOM   1103  CB  VAL A 251      -5.964  32.056  23.695  1.00 88.87           C  
ATOM   1104  CG1 VAL A 251      -6.407  31.175  22.528  1.00 88.87           C  
ATOM   1105  CG2 VAL A 251      -6.667  33.411  23.643  1.00 88.87           C  
ATOM   1106  N   ALA A 252      -6.537  28.988  24.660  1.00 90.71           N  
ATOM   1107  CA  ALA A 252      -6.166  27.583  24.513  1.00 90.71           C  
ATOM   1108  C   ALA A 252      -5.609  27.306  23.119  1.00 90.71           C  
ATOM   1109  O   ALA A 252      -6.161  27.772  22.119  1.00 90.71           O  
ATOM   1110  CB  ALA A 252      -7.367  26.683  24.791  1.00 90.71           C  
ATOM   1111  N   LEU A 253      -4.443  26.600  23.073  1.00 91.26           N  
ATOM   1112  CA  LEU A 253      -3.810  26.238  21.810  1.00 91.26           C  
ATOM   1113  C   LEU A 253      -4.109  24.787  21.448  1.00 91.26           C  
ATOM   1114  O   LEU A 253      -4.080  23.908  22.313  1.00 91.26           O  
ATOM   1115  CB  LEU A 253      -2.296  26.455  21.887  1.00 91.26           C  
ATOM   1116  CG  LEU A 253      -1.827  27.900  22.062  1.00 91.26           C  
ATOM   1117  CD1 LEU A 253      -0.311  27.949  22.223  1.00 91.26           C  
ATOM   1118  CD2 LEU A 253      -2.272  28.754  20.880  1.00 91.26           C  
ATOM   1119  N   ALA A 254      -4.481  24.618  20.222  1.00 91.02           N  
ATOM   1120  CA  ALA A 254      -4.709  23.276  19.692  1.00 91.02           C  
ATOM   1121  C   ALA A 254      -3.874  23.031  18.439  1.00 91.02           C  
ATOM   1122  O   ALA A 254      -3.559  23.969  17.702  1.00 91.02           O  
ATOM   1123  CB  ALA A 254      -6.191  23.069  19.390  1.00 91.02           C  
ATOM   1124  N   ALA A 255      -3.454  21.796  18.258  1.00 87.69           N  
ATOM   1125  CA  ALA A 255      -2.576  21.399  17.160  1.00 87.69           C  
ATOM   1126  C   ALA A 255      -3.317  21.431  15.826  1.00 87.69           C  
ATOM   1127  O   ALA A 255      -2.716  21.695  14.782  1.00 87.69           O  
ATOM   1128  CB  ALA A 255      -2.003  20.007  17.413  1.00 87.69           C  
ATOM   1129  N   GLU A 256      -4.625  21.318  15.818  1.00 88.17           N  
ATOM   1130  CA  GLU A 256      -5.405  21.136  14.597  1.00 88.17           C  
ATOM   1131  C   GLU A 256      -5.956  22.466  14.091  1.00 88.17           C  
ATOM   1132  O   GLU A 256      -6.625  23.189  14.832  1.00 88.17           O  
ATOM   1133  CB  GLU A 256      -6.550  20.147  14.833  1.00 88.17           C  
ATOM   1134  CG  GLU A 256      -6.095  18.793  15.358  1.00 88.17           C  
ATOM   1135  CD  GLU A 256      -5.178  18.055  14.396  1.00 88.17           C  
ATOM   1136  OE1 GLU A 256      -4.584  17.027  14.792  1.00 88.17           O  
ATOM   1137  OE2 GLU A 256      -5.052  18.509  13.237  1.00 88.17           O1-
ATOM   1138  N   VAL A 257      -5.709  22.774  12.861  1.00 89.26           N  
ATOM   1139  CA  VAL A 257      -6.221  23.991  12.239  1.00 89.26           C  
ATOM   1140  C   VAL A 257      -7.511  23.682  11.484  1.00 89.26           C  
ATOM   1141  O   VAL A 257      -7.496  22.952  10.489  1.00 89.26           O  
ATOM   1142  CB  VAL A 257      -5.182  24.621  11.285  1.00 89.26           C  
ATOM   1143  CG1 VAL A 257      -5.726  25.908  10.668  1.00 89.26           C  
ATOM   1144  CG2 VAL A 257      -3.873  24.891  12.025  1.00 89.26           C  
ATOM   1145  N   PRO A 258      -8.606  24.213  11.993  1.00 91.34           N  
ATOM   1146  CA  PRO A 258      -9.896  23.940  11.356  1.00 91.34           C  
ATOM   1147  C   PRO A 258     -10.061  24.665  10.023  1.00 91.34           C  
ATOM   1148  O   PRO A 258      -9.588  25.794   9.867  1.00 91.34           O  
ATOM   1149  CB  PRO A 258     -10.911  24.448  12.383  1.00 91.34           C  
ATOM   1150  CG  PRO A 258     -10.187  25.514  13.141  1.00 91.34           C  
ATOM   1151  CD  PRO A 258      -8.730  25.155  13.195  1.00 91.34           C  
ATOM   1152  N   GLU A 259     -10.698  23.912   9.037  1.00 89.79           N  
ATOM   1153  CA  GLU A 259     -11.012  24.495   7.736  1.00 89.79           C  
ATOM   1154  C   GLU A 259     -12.407  25.114   7.731  1.00 89.79           C  
ATOM   1155  O   GLU A 259     -12.609  26.196   7.176  1.00 89.79           O  
ATOM   1156  CB  GLU A 259     -10.902  23.439   6.633  1.00 89.79           C  
ATOM   1157  CG  GLU A 259      -9.479  22.963   6.377  1.00 89.79           C  
ATOM   1158  CD  GLU A 259      -9.372  21.991   5.213  1.00 89.79           C  
ATOM   1159  OE1 GLU A 259      -8.238  21.623   4.832  1.00 89.79           O  
ATOM   1160  OE2 GLU A 259     -10.431  21.595   4.677  1.00 89.79           O1-
ATOM   1161  N   ARG A 260     -13.277  24.511   8.395  1.00 91.09           N  
ATOM   1162  CA  ARG A 260     -14.667  24.950   8.455  1.00 91.09           C  
ATOM   1163  C   ARG A 260     -15.444  24.165   9.507  1.00 91.09           C  
ATOM   1164  O   ARG A 260     -14.935  23.189  10.062  1.00 91.09           O  
ATOM   1165  CB  ARG A 260     -15.338  24.800   7.088  1.00 91.09           C  
ATOM   1166  CG  ARG A 260     -15.399  23.366   6.586  1.00 91.09           C  
ATOM   1167  CD  ARG A 260     -15.853  23.296   5.135  1.00 91.09           C  
ATOM   1168  NE  ARG A 260     -15.607  21.978   4.556  1.00 91.09           N  
ATOM   1169  CZ  ARG A 260     -15.743  21.679   3.267  1.00 91.09           C  
ATOM   1170  NH1 ARG A 260     -16.128  22.602   2.394  1.00 91.09           N1+
ATOM   1171  NH2 ARG A 260     -15.492  20.447   2.848  1.00 91.09           N  
ATOM   1172  N   THR A 261     -16.684  24.609   9.841  1.00 93.32           N  
ATOM   1173  CA  THR A 261     -17.606  23.902  10.723  1.00 93.32           C  
ATOM   1174  C   THR A 261     -18.564  23.029   9.918  1.00 93.32           C  
ATOM   1175  O   THR A 261     -18.695  23.199   8.704  1.00 93.32           O  
ATOM   1176  CB  THR A 261     -18.411  24.885  11.594  1.00 93.32           C  
ATOM   1177  CG2 THR A 261     -17.486  25.810  12.378  1.00 93.32           C  
ATOM   1178  OG1 THR A 261     -19.258  25.676  10.751  1.00 93.32           O  
ATOM   1179  N   VAL A 262     -19.101  22.023  10.537  1.00 92.37           N  
ATOM   1180  CA  VAL A 262     -20.087  21.164   9.888  1.00 92.37           C  
ATOM   1181  C   VAL A 262     -21.254  22.008   9.383  1.00 92.37           C  
ATOM   1182  O   VAL A 262     -21.787  21.756   8.299  1.00 92.37           O  
ATOM   1183  CB  VAL A 262     -20.599  20.064  10.845  1.00 92.37           C  
ATOM   1184  CG1 VAL A 262     -21.776  19.314  10.224  1.00 92.37           C  
ATOM   1185  CG2 VAL A 262     -19.470  19.097  11.198  1.00 92.37           C  
ATOM   1186  N   ALA A 263     -21.678  23.071  10.098  1.00 91.50           N  
ATOM   1187  CA  ALA A 263     -22.761  23.960   9.683  1.00 91.50           C  
ATOM   1188  C   ALA A 263     -22.405  24.694   8.394  1.00 91.50           C  
ATOM   1189  O   ALA A 263     -23.231  24.801   7.484  1.00 91.50           O  
ATOM   1190  CB  ALA A 263     -23.082  24.961  10.791  1.00 91.50           C  
ATOM   1191  N   GLN A 264     -21.142  25.165   8.371  1.00 91.16           N  
ATOM   1192  CA  GLN A 264     -20.659  25.839   7.171  1.00 91.16           C  
ATOM   1193  C   GLN A 264     -20.586  24.876   5.990  1.00 91.16           C  
ATOM   1194  O   GLN A 264     -20.927  25.240   4.863  1.00 91.16           O  
ATOM   1195  CB  GLN A 264     -19.286  26.466   7.423  1.00 91.16           C  
ATOM   1196  CG  GLN A 264     -19.325  27.688   8.331  1.00 91.16           C  
ATOM   1197  CD  GLN A 264     -17.942  28.166   8.730  1.00 91.16           C  
ATOM   1198  NE2 GLN A 264     -17.872  29.357   9.316  1.00 91.16           N  
ATOM   1199  OE1 GLN A 264     -16.944  27.471   8.515  1.00 91.16           O  
ATOM   1200  N   TRP A 265     -20.059  23.689   6.246  1.00 89.56           N  
ATOM   1201  CA  TRP A 265     -19.977  22.655   5.219  1.00 89.56           C  
ATOM   1202  C   TRP A 265     -21.361  22.319   4.674  1.00 89.56           C  
ATOM   1203  O   TRP A 265     -21.542  22.188   3.461  1.00 89.56           O  
ATOM   1204  CB  TRP A 265     -19.316  21.392   5.779  1.00 89.56           C  
ATOM   1205  CG  TRP A 265     -19.262  20.251   4.808  1.00 89.56           C  
ATOM   1206  CD1 TRP A 265     -18.415  20.114   3.744  1.00 89.56           C  
ATOM   1207  CD2 TRP A 265     -20.096  19.088   4.810  1.00 89.56           C  
ATOM   1208  CE2 TRP A 265     -19.697  18.286   3.718  1.00 89.56           C  
ATOM   1209  CE3 TRP A 265     -21.142  18.646   5.631  1.00 89.56           C  
ATOM   1210  NE1 TRP A 265     -18.671  18.934   3.084  1.00 89.56           N  
ATOM   1211  CZ2 TRP A 265     -20.310  17.065   3.426  1.00 89.56           C  
ATOM   1212  CZ3 TRP A 265     -21.750  17.430   5.339  1.00 89.56           C  
ATOM   1213  CH2 TRP A 265     -21.330  16.656   4.244  1.00 89.56           C  
ATOM   1214  N   LEU A 266     -22.340  22.213   5.526  1.00 87.07           N  
ATOM   1215  CA  LEU A 266     -23.711  21.886   5.151  1.00 87.07           C  
ATOM   1216  C   LEU A 266     -24.300  22.966   4.249  1.00 87.07           C  
ATOM   1217  O   LEU A 266     -25.042  22.661   3.313  1.00 87.07           O  
ATOM   1218  CB  LEU A 266     -24.582  21.716   6.399  1.00 87.07           C  
ATOM   1219  CG  LEU A 266     -24.367  20.435   7.207  1.00 87.07           C  
ATOM   1220  CD1 LEU A 266     -25.178  20.479   8.497  1.00 87.07           C  
ATOM   1221  CD2 LEU A 266     -24.738  19.211   6.377  1.00 87.07           C  
ATOM   1222  N   ALA A 267     -23.986  24.205   4.518  1.00 86.19           N  
ATOM   1223  CA  ALA A 267     -24.481  25.320   3.714  1.00 86.19           C  
ATOM   1224  C   ALA A 267     -23.947  25.247   2.287  1.00 86.19           C  
ATOM   1225  O   ALA A 267     -24.648  25.601   1.336  1.00 86.19           O  
ATOM   1226  CB  ALA A 267     -24.096  26.651   4.356  1.00 86.19           C  
ATOM   1227  N   GLU A 268     -22.814  24.564   2.135  1.00 83.72           N  
ATOM   1228  CA  GLU A 268     -22.155  24.482   0.835  1.00 83.72           C  
ATOM   1229  C   GLU A 268     -22.477  23.165   0.134  1.00 83.72           C  
ATOM   1230  O   GLU A 268     -22.517  23.104  -1.096  1.00 83.72           O  
ATOM   1231  CB  GLU A 268     -20.640  24.639   0.988  1.00 83.72           C  
ATOM   1232  CG  GLU A 268     -20.211  26.015   1.476  1.00 83.72           C  
ATOM   1233  CD  GLU A 268     -18.725  26.106   1.784  1.00 83.72           C  
ATOM   1234  OE1 GLU A 268     -18.287  27.123   2.368  1.00 83.72           O  
ATOM   1235  OE2 GLU A 268     -17.992  25.152   1.438  1.00 83.72           O1-
ATOM   1236  N   ALA A 269     -22.546  22.054   0.958  1.00 74.44           N  
ATOM   1237  CA  ALA A 269     -22.617  20.677   0.474  1.00 74.44           C  
ATOM   1238  C   ALA A 269     -23.918  20.428  -0.284  1.00 74.44           C  
ATOM   1239  O   ALA A 269     -24.025  19.464  -1.046  1.00 74.44           O  
ATOM   1240  CB  ALA A 269     -22.486  19.697   1.637  1.00 74.44           C  
ATOM   1241  N   CYS A 270     -24.953  21.307  -0.124  1.00 66.44           N  
ATOM   1242  CA  CYS A 270     -26.248  21.091  -0.759  1.00 66.44           C  
ATOM   1243  C   CYS A 270     -26.127  21.146  -2.278  1.00 66.44           C  
ATOM   1244  O   CYS A 270     -27.061  20.779  -2.993  1.00 66.44           O  
ATOM   1245  CB  CYS A 270     -27.260  22.132  -0.281  1.00 66.44           C  
ATOM   1246  SG  CYS A 270     -27.600  22.056   1.491  1.00 66.44           S  
ATOM   1247  N   THR A 271     -24.839  21.379  -2.794  1.00 71.41           N  
ATOM   1248  CA  THR A 271     -24.643  21.449  -4.238  1.00 71.41           C  
ATOM   1249  C   THR A 271     -24.048  20.147  -4.766  1.00 71.41           C  
ATOM   1250  O   THR A 271     -24.030  19.913  -5.977  1.00 71.41           O  
ATOM   1251  CB  THR A 271     -23.728  22.627  -4.620  1.00 71.41           C  
ATOM   1252  CG2 THR A 271     -24.338  23.959  -4.194  1.00 71.41           C  
ATOM   1253  OG1 THR A 271     -22.458  22.468  -3.975  1.00 71.41           O  
ATOM   1254  N   GLN A 272     -23.648  19.188  -3.865  1.00 71.71           N  
ATOM   1255  CA  GLN A 272     -23.033  17.922  -4.249  1.00 71.71           C  
ATOM   1256  C   GLN A 272     -24.089  16.897  -4.651  1.00 71.71           C  
ATOM   1257  O   GLN A 272     -25.265  17.043  -4.311  1.00 71.71           O  
ATOM   1258  CB  GLN A 272     -22.175  17.373  -3.108  1.00 71.71           C  
ATOM   1259  CG  GLN A 272     -21.015  18.279  -2.718  1.00 71.71           C  
ATOM   1260  CD  GLN A 272     -19.880  18.246  -3.725  1.00 71.71           C  
ATOM   1261  NE2 GLN A 272     -19.154  19.352  -3.836  1.00 71.71           N  
ATOM   1262  OE1 GLN A 272     -19.658  17.233  -4.396  1.00 71.71           O  
ATOM   1263  N   PRO A 273     -23.681  15.976  -5.531  1.00 78.02           N  
ATOM   1264  CA  PRO A 273     -24.628  14.895  -5.812  1.00 78.02           C  
ATOM   1265  C   PRO A 273     -25.129  14.205  -4.546  1.00 78.02           C  
ATOM   1266  O   PRO A 273     -24.383  14.076  -3.572  1.00 78.02           O  
ATOM   1267  CB  PRO A 273     -23.814  13.929  -6.676  1.00 78.02           C  
ATOM   1268  CG  PRO A 273     -22.387  14.282  -6.402  1.00 78.02           C  
ATOM   1269  CD  PRO A 273     -22.330  15.707  -5.934  1.00 78.02           C  
ATOM   1270  N   PRO A 274     -26.477  13.974  -4.497  1.00 79.32           N  
ATOM   1271  CA  PRO A 274     -27.133  13.439  -3.301  1.00 79.32           C  
ATOM   1272  C   PRO A 274     -26.438  12.194  -2.754  1.00 79.32           C  
ATOM   1273  O   PRO A 274     -26.355  12.013  -1.537  1.00 79.32           O  
ATOM   1274  CB  PRO A 274     -28.544  13.106  -3.792  1.00 79.32           C  
ATOM   1275  CG  PRO A 274     -28.410  12.968  -5.274  1.00 79.32           C  
ATOM   1276  CD  PRO A 274     -27.277  13.840  -5.734  1.00 79.32           C  
ATOM   1277  N   GLU A 275     -25.795  11.395  -3.574  1.00 82.40           N  
ATOM   1278  CA  GLU A 275     -25.176  10.155  -3.117  1.00 82.40           C  
ATOM   1279  C   GLU A 275     -23.871  10.430  -2.376  1.00 82.40           C  
ATOM   1280  O   GLU A 275     -23.606   9.831  -1.331  1.00 82.40           O  
ATOM   1281  CB  GLU A 275     -24.923   9.213  -4.297  1.00 82.40           C  
ATOM   1282  CG  GLU A 275     -26.193   8.670  -4.935  1.00 82.40           C  
ATOM   1283  CD  GLU A 275     -25.926   7.662  -6.040  1.00 82.40           C  
ATOM   1284  OE1 GLU A 275     -26.896   7.088  -6.587  1.00 82.40           O  
ATOM   1285  OE2 GLU A 275     -24.737   7.442  -6.363  1.00 82.40           O1-
ATOM   1286  N   GLU A 276     -23.102  11.320  -2.853  1.00 83.53           N  
ATOM   1287  CA  GLU A 276     -21.837  11.692  -2.226  1.00 83.53           C  
ATOM   1288  C   GLU A 276     -22.069  12.413  -0.901  1.00 83.53           C  
ATOM   1289  O   GLU A 276     -21.318  12.217   0.058  1.00 83.53           O  
ATOM   1290  CB  GLU A 276     -21.009  12.571  -3.166  1.00 83.53           C  
ATOM   1291  CG  GLU A 276     -20.454  11.829  -4.373  1.00 83.53           C  
ATOM   1292  CD  GLU A 276     -19.635  12.715  -5.298  1.00 83.53           C  
ATOM   1293  OE1 GLU A 276     -19.246  12.253  -6.394  1.00 83.53           O  
ATOM   1294  OE2 GLU A 276     -19.380  13.881  -4.923  1.00 83.53           O1-
ATOM   1295  N   PHE A 277     -23.106  13.171  -0.987  1.00 87.25           N  
ATOM   1296  CA  PHE A 277     -23.453  13.910   0.221  1.00 87.25           C  
ATOM   1297  C   PHE A 277     -23.865  12.959   1.338  1.00 87.25           C  
ATOM   1298  O   PHE A 277     -23.396  13.083   2.471  1.00 87.25           O  
ATOM   1299  CB  PHE A 277     -24.581  14.907  -0.063  1.00 87.25           C  
ATOM   1300  CG  PHE A 277     -25.044  15.661   1.154  1.00 87.25           C  
ATOM   1301  CD1 PHE A 277     -26.255  15.351   1.762  1.00 87.25           C  
ATOM   1302  CD2 PHE A 277     -24.269  16.681   1.690  1.00 87.25           C  
ATOM   1303  CE1 PHE A 277     -26.686  16.048   2.889  1.00 87.25           C  
ATOM   1304  CE2 PHE A 277     -24.694  17.382   2.816  1.00 87.25           C  
ATOM   1305  CZ  PHE A 277     -25.903  17.064   3.413  1.00 87.25           C  
ATOM   1306  N   VAL A 278     -24.795  11.980   1.017  1.00 89.77           N  
ATOM   1307  CA  VAL A 278     -25.274  11.001   1.987  1.00 89.77           C  
ATOM   1308  C   VAL A 278     -24.101  10.176   2.512  1.00 89.77           C  
ATOM   1309  O   VAL A 278     -24.018   9.895   3.710  1.00 89.77           O  
ATOM   1310  CB  VAL A 278     -26.348  10.074   1.375  1.00 89.77           C  
ATOM   1311  CG1 VAL A 278     -26.718   8.959   2.352  1.00 89.77           C  
ATOM   1312  CG2 VAL A 278     -27.585  10.878   0.982  1.00 89.77           C  
ATOM   1313  N   TRP A 279     -23.201   9.793   1.703  1.00 89.95           N  
ATOM   1314  CA  TRP A 279     -22.001   9.057   2.090  1.00 89.95           C  
ATOM   1315  C   TRP A 279     -21.132   9.888   3.028  1.00 89.95           C  
ATOM   1316  O   TRP A 279     -20.665   9.390   4.055  1.00 89.95           O  
ATOM   1317  CB  TRP A 279     -21.196   8.652   0.852  1.00 89.95           C  
ATOM   1318  CG  TRP A 279     -20.040   7.745   1.148  1.00 89.95           C  
ATOM   1319  CD1 TRP A 279     -18.740   8.111   1.364  1.00 89.95           C  
ATOM   1320  CD2 TRP A 279     -20.078   6.319   1.256  1.00 89.95           C  
ATOM   1321  CE2 TRP A 279     -18.764   5.885   1.540  1.00 89.95           C  
ATOM   1322  CE3 TRP A 279     -21.098   5.364   1.141  1.00 89.95           C  
ATOM   1323  NE1 TRP A 279     -17.968   6.997   1.600  1.00 89.95           N  
ATOM   1324  CZ2 TRP A 279     -18.443   4.536   1.710  1.00 89.95           C  
ATOM   1325  CZ3 TRP A 279     -20.776   4.022   1.311  1.00 89.95           C  
ATOM   1326  CH2 TRP A 279     -19.459   3.624   1.593  1.00 89.95           C  
ATOM   1327  N   ALA A 280     -20.943  11.171   2.708  1.00 90.10           N  
ATOM   1328  CA  ALA A 280     -20.148  12.070   3.540  1.00 90.10           C  
ATOM   1329  C   ALA A 280     -20.774  12.234   4.923  1.00 90.10           C  
ATOM   1330  O   ALA A 280     -20.067  12.247   5.933  1.00 90.10           O  
ATOM   1331  CB  ALA A 280     -19.999  13.430   2.863  1.00 90.10           C  
ATOM   1332  N   VAL A 281     -22.092  12.314   4.914  1.00 91.28           N  
ATOM   1333  CA  VAL A 281     -22.816  12.438   6.174  1.00 91.28           C  
ATOM   1334  C   VAL A 281     -22.589  11.191   7.026  1.00 91.28           C  
ATOM   1335  O   VAL A 281     -22.331  11.291   8.228  1.00 91.28           O  
ATOM   1336  CB  VAL A 281     -24.328  12.656   5.941  1.00 91.28           C  
ATOM   1337  CG1 VAL A 281     -25.103  12.505   7.249  1.00 91.28           C  
ATOM   1338  CG2 VAL A 281     -24.579  14.029   5.322  1.00 91.28           C  
ATOM   1339  N   ALA A 282     -22.676  10.057   6.438  1.00 93.03           N  
ATOM   1340  CA  ALA A 282     -22.465   8.795   7.142  1.00 93.03           C  
ATOM   1341  C   ALA A 282     -21.062   8.729   7.740  1.00 93.03           C  
ATOM   1342  O   ALA A 282     -20.888   8.306   8.885  1.00 93.03           O  
ATOM   1343  CB  ALA A 282     -22.695   7.615   6.200  1.00 93.03           C  
ATOM   1344  N   LEU A 283     -20.044   9.174   6.999  1.00 94.04           N  
ATOM   1345  CA  LEU A 283     -18.661   9.159   7.463  1.00 94.04           C  
ATOM   1346  C   LEU A 283     -18.468  10.124   8.628  1.00 94.04           C  
ATOM   1347  O   LEU A 283     -17.747   9.817   9.581  1.00 94.04           O  
ATOM   1348  CB  LEU A 283     -17.708   9.522   6.321  1.00 94.04           C  
ATOM   1349  CG  LEU A 283     -17.491   8.450   5.253  1.00 94.04           C  
ATOM   1350  CD1 LEU A 283     -16.642   9.002   4.112  1.00 94.04           C  
ATOM   1351  CD2 LEU A 283     -16.838   7.213   5.861  1.00 94.04           C  
ATOM   1352  N   LEU A 284     -19.114  11.321   8.536  1.00 94.29           N  
ATOM   1353  CA  LEU A 284     -19.010  12.296   9.616  1.00 94.29           C  
ATOM   1354  C   LEU A 284     -19.651  11.763  10.893  1.00 94.29           C  
ATOM   1355  O   LEU A 284     -19.088  11.906  11.981  1.00 94.29           O  
ATOM   1356  CB  LEU A 284     -19.672  13.616   9.212  1.00 94.29           C  
ATOM   1357  CG  LEU A 284     -18.933  14.453   8.166  1.00 94.29           C  
ATOM   1358  CD1 LEU A 284     -19.758  15.678   7.788  1.00 94.29           C  
ATOM   1359  CD2 LEU A 284     -17.559  14.866   8.684  1.00 94.29           C  
ATOM   1360  N   LEU A 285     -20.740  11.121  10.746  1.00 95.27           N  
ATOM   1361  CA  LEU A 285     -21.436  10.561  11.899  1.00 95.27           C  
ATOM   1362  C   LEU A 285     -20.641   9.412  12.509  1.00 95.27           C  
ATOM   1363  O   LEU A 285     -20.660   9.215  13.726  1.00 95.27           O  
ATOM   1364  CB  LEU A 285     -22.832  10.075  11.499  1.00 95.27           C  
ATOM   1365  CG  LEU A 285     -23.906  11.153  11.344  1.00 95.27           C  
ATOM   1366  CD1 LEU A 285     -25.197  10.541  10.811  1.00 95.27           C  
ATOM   1367  CD2 LEU A 285     -24.151  11.858  12.674  1.00 95.27           C  
ATOM   1368  N   LEU A 286     -20.076   8.669  11.621  1.00 96.32           N  
ATOM   1369  CA  LEU A 286     -19.210   7.591  12.086  1.00 96.32           C  
ATOM   1370  C   LEU A 286     -18.089   8.136  12.965  1.00 96.32           C  
ATOM   1371  O   LEU A 286     -17.812   7.589  14.035  1.00 96.32           O  
ATOM   1372  CB  LEU A 286     -18.618   6.828  10.898  1.00 96.32           C  
ATOM   1373  CG  LEU A 286     -17.699   5.653  11.237  1.00 96.32           C  
ATOM   1374  CD1 LEU A 286     -18.459   4.599  12.035  1.00 96.32           C  
ATOM   1375  CD2 LEU A 286     -17.112   5.049   9.966  1.00 96.32           C  
ATOM   1376  N   GLN A 287     -17.451   9.219  12.513  1.00 95.97           N  
ATOM   1377  CA  GLN A 287     -16.381   9.849  13.280  1.00 95.97           C  
ATOM   1378  C   GLN A 287     -16.910  10.425  14.590  1.00 95.97           C  
ATOM   1379  O   GLN A 287     -16.260  10.313  15.631  1.00 95.97           O  
ATOM   1380  CB  GLN A 287     -15.706  10.948  12.458  1.00 95.97           C  
ATOM   1381  CG  GLN A 287     -14.942  10.429  11.247  1.00 95.97           C  
ATOM   1382  CD  GLN A 287     -14.241  11.533  10.478  1.00 95.97           C  
ATOM   1383  NE2 GLN A 287     -14.724  11.813   9.272  1.00 95.97           N  
ATOM   1384  OE1 GLN A 287     -13.275  12.130  10.963  1.00 95.97           O  
ATOM   1385  N   LEU A 288     -18.053  11.013  14.561  1.00 96.09           N  
ATOM   1386  CA  LEU A 288     -18.674  11.586  15.750  1.00 96.09           C  
ATOM   1387  C   LEU A 288     -19.000  10.500  16.770  1.00 96.09           C  
ATOM   1388  O   LEU A 288     -18.775  10.680  17.968  1.00 96.09           O  
ATOM   1389  CB  LEU A 288     -19.947  12.349  15.375  1.00 96.09           C  
ATOM   1390  CG  LEU A 288     -20.695  13.026  16.525  1.00 96.09           C  
ATOM   1391  CD1 LEU A 288     -19.795  14.048  17.213  1.00 96.09           C  
ATOM   1392  CD2 LEU A 288     -21.972  13.687  16.017  1.00 96.09           C  
ATOM   1393  N   SER A 289     -19.498   9.393  16.303  1.00 95.73           N  
ATOM   1394  CA  SER A 289     -19.831   8.287  17.194  1.00 95.73           C  
ATOM   1395  C   SER A 289     -18.591   7.759  17.908  1.00 95.73           C  
ATOM   1396  O   SER A 289     -18.676   7.286  19.043  1.00 95.73           O  
ATOM   1397  CB  SER A 289     -20.502   7.154  16.416  1.00 95.73           C  
ATOM   1398  OG  SER A 289     -19.598   6.575  15.491  1.00 95.73           O  
ATOM   1399  N   ALA A 290     -17.447   7.825  17.227  1.00 94.94           N  
ATOM   1400  CA  ALA A 290     -16.191   7.411  17.848  1.00 94.94           C  
ATOM   1401  C   ALA A 290     -15.820   8.335  19.004  1.00 94.94           C  
ATOM   1402  O   ALA A 290     -15.391   7.872  20.063  1.00 94.94           O  
ATOM   1403  CB  ALA A 290     -15.070   7.382  16.812  1.00 94.94           C  
ATOM   1404  N   ALA A 291     -15.993   9.604  18.788  1.00 94.98           N  
ATOM   1405  CA  ALA A 291     -15.721  10.583  19.837  1.00 94.98           C  
ATOM   1406  C   ALA A 291     -16.664  10.395  21.022  1.00 94.98           C  
ATOM   1407  O   ALA A 291     -16.233  10.415  22.177  1.00 94.98           O  
ATOM   1408  CB  ALA A 291     -15.840  12.001  19.285  1.00 94.98           C  
ATOM   1409  N   LEU A 292     -17.889  10.135  20.773  1.00 94.14           N  
ATOM   1410  CA  LEU A 292     -18.901   9.980  21.812  1.00 94.14           C  
ATOM   1411  C   LEU A 292     -18.708   8.670  22.569  1.00 94.14           C  
ATOM   1412  O   LEU A 292     -18.961   8.601  23.774  1.00 94.14           O  
ATOM   1413  CB  LEU A 292     -20.306  10.031  21.205  1.00 94.14           C  
ATOM   1414  CG  LEU A 292     -20.726  11.361  20.578  1.00 94.14           C  
ATOM   1415  CD1 LEU A 292     -22.121  11.245  19.974  1.00 94.14           C  
ATOM   1416  CD2 LEU A 292     -20.677  12.480  21.612  1.00 94.14           C  
ATOM   1417  N   LYS A 293     -18.363   7.627  21.803  1.00 94.11           N  
ATOM   1418  CA  LYS A 293     -18.026   6.355  22.435  1.00 94.11           C  
ATOM   1419  C   LYS A 293     -16.938   6.536  23.490  1.00 94.11           C  
ATOM   1420  O   LYS A 293     -17.026   5.973  24.582  1.00 94.11           O  
ATOM   1421  CB  LYS A 293     -17.575   5.337  21.386  1.00 94.11           C  
ATOM   1422  CG  LYS A 293     -17.125   4.006  21.969  1.00 94.11           C  
ATOM   1423  CD  LYS A 293     -16.602   3.070  20.887  1.00 94.11           C  
ATOM   1424  CE  LYS A 293     -15.973   1.818  21.485  1.00 94.11           C  
ATOM   1425  NZ  LYS A 293     -15.526   0.863  20.428  1.00 94.11           N1+
ATOM   1426  N   PHE A 294     -15.952   7.375  23.121  1.00 91.82           N  
ATOM   1427  CA  PHE A 294     -14.876   7.671  24.059  1.00 91.82           C  
ATOM   1428  C   PHE A 294     -15.413   8.395  25.288  1.00 91.82           C  
ATOM   1429  O   PHE A 294     -15.039   8.074  26.417  1.00 91.82           O  
ATOM   1430  CB  PHE A 294     -13.790   8.516  23.385  1.00 91.82           C  
ATOM   1431  CG  PHE A 294     -12.609   8.806  24.271  1.00 91.82           C  
ATOM   1432  CD1 PHE A 294     -12.549   9.981  25.010  1.00 91.82           C  
ATOM   1433  CD2 PHE A 294     -11.559   7.902  24.365  1.00 91.82           C  
ATOM   1434  CE1 PHE A 294     -11.457  10.252  25.831  1.00 91.82           C  
ATOM   1435  CE2 PHE A 294     -10.464   8.166  25.183  1.00 91.82           C  
ATOM   1436  CZ  PHE A 294     -10.415   9.342  25.915  1.00 91.82           C  
ATOM   1437  N   LEU A 295     -16.257   9.360  25.165  1.00 91.28           N  
ATOM   1438  CA  LEU A 295     -16.831  10.122  26.269  1.00 91.28           C  
ATOM   1439  C   LEU A 295     -17.666   9.222  27.174  1.00 91.28           C  
ATOM   1440  O   LEU A 295     -17.592   9.328  28.401  1.00 91.28           O  
ATOM   1441  CB  LEU A 295     -17.692  11.270  25.738  1.00 91.28           C  
ATOM   1442  CG  LEU A 295     -16.946  12.420  25.060  1.00 91.28           C  
ATOM   1443  CD1 LEU A 295     -17.931  13.472  24.562  1.00 91.28           C  
ATOM   1444  CD2 LEU A 295     -15.934  13.040  26.019  1.00 91.28           C  
ATOM   1445  N   GLU A 296     -18.437   8.336  26.587  1.00 91.09           N  
ATOM   1446  CA  GLU A 296     -19.270   7.415  27.355  1.00 91.09           C  
ATOM   1447  C   GLU A 296     -18.417   6.483  28.211  1.00 91.09           C  
ATOM   1448  O   GLU A 296     -18.785   6.160  29.342  1.00 91.09           O  
ATOM   1449  CB  GLU A 296     -20.169   6.598  26.424  1.00 91.09           C  
ATOM   1450  CG  GLU A 296     -21.301   7.402  25.800  1.00 91.09           C  
ATOM   1451  CD  GLU A 296     -22.192   6.575  24.887  1.00 91.09           C  
ATOM   1452  OE1 GLU A 296     -23.133   7.139  24.284  1.00 91.09           O  
ATOM   1453  OE2 GLU A 296     -21.948   5.353  24.775  1.00 91.09           O1-
ATOM   1454  N   ALA A 297     -17.289   6.067  27.611  1.00 89.73           N  
ATOM   1455  CA  ALA A 297     -16.383   5.182  28.338  1.00 89.73           C  
ATOM   1456  C   ALA A 297     -15.799   5.880  29.563  1.00 89.73           C  
ATOM   1457  O   ALA A 297     -15.481   5.232  30.563  1.00 89.73           O  
ATOM   1458  CB  ALA A 297     -15.262   4.698  27.421  1.00 89.73           C  
ATOM   1459  N   TRP A 298     -15.799   7.210  29.561  1.00 87.27           N  
ATOM   1460  CA  TRP A 298     -15.272   8.012  30.660  1.00 87.27           C  
ATOM   1461  C   TRP A 298     -16.394   8.478  31.582  1.00 87.27           C  
ATOM   1462  O   TRP A 298     -16.157   9.234  32.526  1.00 87.27           O  
ATOM   1463  CB  TRP A 298     -14.500   9.220  30.123  1.00 87.27           C  
ATOM   1464  CG  TRP A 298     -13.100   8.905  29.689  1.00 87.27           C  
ATOM   1465  CD1 TRP A 298     -12.685   8.563  28.432  1.00 87.27           C  
ATOM   1466  CD2 TRP A 298     -11.931   8.898  30.514  1.00 87.27           C  
ATOM   1467  CE2 TRP A 298     -10.840   8.544  29.690  1.00 87.27           C  
ATOM   1468  CE3 TRP A 298     -11.700   9.159  31.872  1.00 87.27           C  
ATOM   1469  NE1 TRP A 298     -11.326   8.345  28.426  1.00 87.27           N  
ATOM   1470  CZ2 TRP A 298      -9.536   8.443  30.180  1.00 87.27           C  
ATOM   1471  CZ3 TRP A 298     -10.401   9.058  32.357  1.00 87.27           C  
ATOM   1472  CH2 TRP A 298      -9.338   8.703  31.512  1.00 87.27           C  
ATOM   1473  N   GLY A 299     -17.604   8.065  31.274  1.00 87.95           N  
ATOM   1474  CA  GLY A 299     -18.743   8.496  32.069  1.00 87.95           C  
ATOM   1475  C   GLY A 299     -19.143   9.935  31.807  1.00 87.95           C  
ATOM   1476  O   GLY A 299     -19.675  10.608  32.693  1.00 87.95           O  
ATOM   1477  N   ALA A 300     -18.720  10.442  30.650  1.00 90.35           N  
ATOM   1478  CA  ALA A 300     -19.030  11.811  30.249  1.00 90.35           C  
ATOM   1479  C   ALA A 300     -20.153  11.840  29.216  1.00 90.35           C  
ATOM   1480  O   ALA A 300     -20.290  10.914  28.413  1.00 90.35           O  
ATOM   1481  CB  ALA A 300     -17.784  12.499  29.696  1.00 90.35           C  
ATOM   1482  N   ALA A 301     -21.043  12.888  29.336  1.00 91.19           N  
ATOM   1483  CA  ALA A 301     -22.139  13.077  28.388  1.00 91.19           C  
ATOM   1484  C   ALA A 301     -22.194  14.519  27.894  1.00 91.19           C  
ATOM   1485  O   ALA A 301     -22.081  15.458  28.685  1.00 91.19           O  
ATOM   1486  CB  ALA A 301     -23.468  12.686  29.028  1.00 91.19           C  
ATOM   1487  N   LEU A 302     -22.261  14.548  26.532  1.00 90.64           N  
ATOM   1488  CA  LEU A 302     -22.434  15.851  25.900  1.00 90.64           C  
ATOM   1489  C   LEU A 302     -23.889  16.302  25.975  1.00 90.64           C  
ATOM   1490  O   LEU A 302     -24.782  15.618  25.471  1.00 90.64           O  
ATOM   1491  CB  LEU A 302     -21.977  15.803  24.439  1.00 90.64           C  
ATOM   1492  CG  LEU A 302     -22.044  17.120  23.664  1.00 90.64           C  
ATOM   1493  CD1 LEU A 302     -21.078  18.137  24.263  1.00 90.64           C  
ATOM   1494  CD2 LEU A 302     -21.738  16.888  22.189  1.00 90.64           C  
ATOM   1495  N   VAL A 303     -24.149  17.472  26.628  1.00 88.77           N  
ATOM   1496  CA  VAL A 303     -25.486  17.971  26.932  1.00 88.77           C  
ATOM   1497  C   VAL A 303     -26.186  18.393  25.642  1.00 88.77           C  
ATOM   1498  O   VAL A 303     -27.371  18.110  25.451  1.00 88.77           O  
ATOM   1499  CB  VAL A 303     -25.438  19.155  27.924  1.00 88.77           C  
ATOM   1500  CG1 VAL A 303     -26.836  19.727  28.149  1.00 88.77           C  
ATOM   1501  CG2 VAL A 303     -24.818  18.715  29.249  1.00 88.77           C  
ATOM   1502  N   GLU A 304     -25.448  19.017  24.739  1.00 88.71           N  
ATOM   1503  CA  GLU A 304     -26.026  19.511  23.493  1.00 88.71           C  
ATOM   1504  C   GLU A 304     -25.044  19.367  22.334  1.00 88.71           C  
ATOM   1505  O   GLU A 304     -23.928  19.888  22.390  1.00 88.71           O  
ATOM   1506  CB  GLU A 304     -26.453  20.974  23.642  1.00 88.71           C  
ATOM   1507  CG  GLU A 304     -27.275  21.496  22.473  1.00 88.71           C  
ATOM   1508  CD  GLU A 304     -27.718  22.940  22.648  1.00 88.71           C  
ATOM   1509  OE1 GLU A 304     -28.411  23.476  21.754  1.00 88.71           O  
ATOM   1510  OE2 GLU A 304     -27.368  23.541  23.689  1.00 88.71           O1-
ATOM   1511  N   LEU A 305     -25.513  18.666  21.229  1.00 89.81           N  
ATOM   1512  CA  LEU A 305     -24.742  18.499  20.002  1.00 89.81           C  
ATOM   1513  C   LEU A 305     -25.163  19.522  18.952  1.00 89.81           C  
ATOM   1514  O   LEU A 305     -26.299  19.494  18.473  1.00 89.81           O  
ATOM   1515  CB  LEU A 305     -24.913  17.082  19.449  1.00 89.81           C  
ATOM   1516  CG  LEU A 305     -24.016  16.701  18.270  1.00 89.81           C  
ATOM   1517  CD1 LEU A 305     -22.583  16.484  18.744  1.00 89.81           C  
ATOM   1518  CD2 LEU A 305     -24.549  15.453  17.574  1.00 89.81           C  
ATOM   1519  N   ARG A 306     -24.241  20.439  18.611  1.00 89.07           N  
ATOM   1520  CA  ARG A 306     -24.521  21.456  17.603  1.00 89.07           C  
ATOM   1521  C   ARG A 306     -23.536  21.362  16.442  1.00 89.07           C  
ATOM   1522  O   ARG A 306     -22.324  21.286  16.654  1.00 89.07           O  
ATOM   1523  CB  ARG A 306     -24.470  22.855  18.221  1.00 89.07           C  
ATOM   1524  CG  ARG A 306     -25.477  23.071  19.340  1.00 89.07           C  
ATOM   1525  CD  ARG A 306     -25.412  24.488  19.891  1.00 89.07           C  
ATOM   1526  NE  ARG A 306     -24.135  24.753  20.548  1.00 89.07           N  
ATOM   1527  CZ  ARG A 306     -23.834  25.876  21.195  1.00 89.07           C  
ATOM   1528  NH1 ARG A 306     -24.717  26.864  21.285  1.00 89.07           N1+
ATOM   1529  NH2 ARG A 306     -22.642  26.012  21.757  1.00 89.07           N  
ATOM   1530  N   PRO A 307     -24.091  21.371  15.192  1.00 91.06           N  
ATOM   1531  CA  PRO A 307     -23.220  21.313  14.015  1.00 91.06           C  
ATOM   1532  C   PRO A 307     -22.235  22.479  13.952  1.00 91.06           C  
ATOM   1533  O   PRO A 307     -21.154  22.348  13.372  1.00 91.06           O  
ATOM   1534  CB  PRO A 307     -24.205  21.367  12.845  1.00 91.06           C  
ATOM   1535  CG  PRO A 307     -25.464  21.920  13.430  1.00 91.06           C  
ATOM   1536  CD  PRO A 307     -25.530  21.525  14.877  1.00 91.06           C  
ATOM   1537  N   GLU A 308     -22.571  23.612  14.634  1.00 91.80           N  
ATOM   1538  CA  GLU A 308     -21.716  24.795  14.635  1.00 91.80           C  
ATOM   1539  C   GLU A 308     -20.472  24.576  15.492  1.00 91.80           C  
ATOM   1540  O   GLU A 308     -19.487  25.306  15.363  1.00 91.80           O  
ATOM   1541  CB  GLU A 308     -22.490  26.017  15.134  1.00 91.80           C  
ATOM   1542  CG  GLU A 308     -23.657  26.413  14.242  1.00 91.80           C  
ATOM   1543  CD  GLU A 308     -24.927  25.627  14.531  1.00 91.80           C  
ATOM   1544  OE1 GLU A 308     -25.899  25.736  13.749  1.00 91.80           O  
ATOM   1545  OE2 GLU A 308     -24.950  24.899  15.547  1.00 91.80           O1-
ATOM   1546  N   ASN A 309     -20.524  23.560  16.357  1.00 91.26           N  
ATOM   1547  CA  ASN A 309     -19.401  23.319  17.256  1.00 91.26           C  
ATOM   1548  C   ASN A 309     -18.605  22.085  16.840  1.00 91.26           C  
ATOM   1549  O   ASN A 309     -17.700  21.654  17.557  1.00 91.26           O  
ATOM   1550  CB  ASN A 309     -19.889  23.174  18.699  1.00 91.26           C  
ATOM   1551  CG  ASN A 309     -20.388  24.482  19.281  1.00 91.26           C  
ATOM   1552  ND2 ASN A 309     -21.327  24.396  20.215  1.00 91.26           N  
ATOM   1553  OD1 ASN A 309     -19.933  25.561  18.893  1.00 91.26           O  
ATOM   1554  N   LEU A 310     -18.890  21.522  15.703  1.00 93.73           N  
ATOM   1555  CA  LEU A 310     -18.125  20.436  15.100  1.00 93.73           C  
ATOM   1556  C   LEU A 310     -17.205  20.962  14.003  1.00 93.73           C  
ATOM   1557  O   LEU A 310     -17.669  21.570  13.036  1.00 93.73           O  
ATOM   1558  CB  LEU A 310     -19.065  19.372  14.526  1.00 93.73           C  
ATOM   1559  CG  LEU A 310     -20.008  18.693  15.520  1.00 93.73           C  
ATOM   1560  CD1 LEU A 310     -20.986  17.782  14.786  1.00 93.73           C  
ATOM   1561  CD2 LEU A 310     -19.215  17.907  16.559  1.00 93.73           C  
ATOM   1562  N   LEU A 311     -15.921  20.680  14.170  1.00 94.30           N  
ATOM   1563  CA  LEU A 311     -14.942  21.243  13.246  1.00 94.30           C  
ATOM   1564  C   LEU A 311     -14.491  20.198  12.230  1.00 94.30           C  
ATOM   1565  O   LEU A 311     -14.359  19.018  12.564  1.00 94.30           O  
ATOM   1566  CB  LEU A 311     -13.732  21.784  14.011  1.00 94.30           C  
ATOM   1567  CG  LEU A 311     -14.003  22.934  14.983  1.00 94.30           C  
ATOM   1568  CD1 LEU A 311     -12.717  23.342  15.693  1.00 94.30           C  
ATOM   1569  CD2 LEU A 311     -14.614  24.122  14.248  1.00 94.30           C  
ATOM   1570  N   LEU A 312     -14.295  20.688  10.993  1.00 93.68           N  
ATOM   1571  CA  LEU A 312     -13.713  19.860   9.943  1.00 93.68           C  
ATOM   1572  C   LEU A 312     -12.287  20.301   9.630  1.00 93.68           C  
ATOM   1573  O   LEU A 312     -12.046  21.474   9.336  1.00 93.68           O  
ATOM   1574  CB  LEU A 312     -14.569  19.923   8.675  1.00 93.68           C  
ATOM   1575  CG  LEU A 312     -16.021  19.462   8.813  1.00 93.68           C  
ATOM   1576  CD1 LEU A 312     -16.762  19.640   7.492  1.00 93.68           C  
ATOM   1577  CD2 LEU A 312     -16.080  18.010   9.274  1.00 93.68           C  
ATOM   1578  N   VAL A 313     -11.385  19.306   9.729  1.00 91.34           N  
ATOM   1579  CA  VAL A 313      -9.970  19.590   9.518  1.00 91.34           C  
ATOM   1580  C   VAL A 313      -9.413  18.667   8.437  1.00 91.34           C  
ATOM   1581  O   VAL A 313      -9.975  17.601   8.172  1.00 91.34           O  
ATOM   1582  CB  VAL A 313      -9.158  19.433  10.823  1.00 91.34           C  
ATOM   1583  CG1 VAL A 313      -7.708  19.863  10.612  1.00 91.34           C  
ATOM   1584  CG2 VAL A 313      -9.799  20.241  11.950  1.00 91.34           C  
ATOM   1585  N   ALA A 314      -8.394  19.135   7.769  1.00 86.25           N  
ATOM   1586  CA  ALA A 314      -7.700  18.274   6.814  1.00 86.25           C  
ATOM   1587  C   ALA A 314      -6.989  17.128   7.526  1.00 86.25           C  
ATOM   1588  O   ALA A 314      -6.290  17.344   8.519  1.00 86.25           O  
ATOM   1589  CB  ALA A 314      -6.703  19.087   5.992  1.00 86.25           C  
ATOM   1590  N   PRO A 315      -7.326  15.889   7.084  1.00 79.36           N  
ATOM   1591  CA  PRO A 315      -6.675  14.744   7.724  1.00 79.36           C  
ATOM   1592  C   PRO A 315      -5.158  14.754   7.549  1.00 79.36           C  
ATOM   1593  O   PRO A 315      -4.659  15.090   6.471  1.00 79.36           O  
ATOM   1594  CB  PRO A 315      -7.298  13.540   7.012  1.00 79.36           C  
ATOM   1595  CG  PRO A 315      -7.792  14.081   5.709  1.00 79.36           C  
ATOM   1596  CD  PRO A 315      -8.025  15.556   5.862  1.00 79.36           C  
ATOM   1597  N   ARG A 316      -4.442  14.591   8.638  1.00 77.57           N  
ATOM   1598  CA  ARG A 316      -2.986  14.504   8.602  1.00 77.57           C  
ATOM   1599  C   ARG A 316      -2.532  13.209   7.937  1.00 77.57           C  
ATOM   1600  O   ARG A 316      -3.148  12.158   8.127  1.00 77.57           O  
ATOM   1601  CB  ARG A 316      -2.406  14.600  10.014  1.00 77.57           C  
ATOM   1602  CG  ARG A 316      -2.622  15.950  10.679  1.00 77.57           C  
ATOM   1603  CD  ARG A 316      -1.879  16.052  12.004  1.00 77.57           C  
ATOM   1604  NE  ARG A 316      -2.137  17.325  12.670  1.00 77.57           N  
ATOM   1605  CZ  ARG A 316      -2.241  17.484  13.987  1.00 77.57           C  
ATOM   1606  NH1 ARG A 316      -2.109  16.449  14.807  1.00 77.57           N1+
ATOM   1607  NH2 ARG A 316      -2.478  18.688  14.487  1.00 77.57           N  
ATOM   1608  N   GLY A 317      -1.452  13.333   7.146  1.00 73.71           N  
ATOM   1609  CA  GLY A 317      -0.827  12.127   6.627  1.00 73.71           C  
ATOM   1610  C   GLY A 317      -1.574  11.525   5.452  1.00 73.71           C  
ATOM   1611  O   GLY A 317      -1.273  10.409   5.024  1.00 73.71           O  
ATOM   1612  N   CYS A 318      -2.686  12.169   5.028  1.00 67.61           N  
ATOM   1613  CA  CYS A 318      -3.456  11.650   3.904  1.00 67.61           C  
ATOM   1614  C   CYS A 318      -3.395  12.602   2.715  1.00 67.61           C  
ATOM   1615  O   CYS A 318      -2.933  13.736   2.846  1.00 67.61           O  
ATOM   1616  CB  CYS A 318      -4.911  11.420   4.310  1.00 67.61           C  
ATOM   1617  SG  CYS A 318      -5.115  10.211   5.636  1.00 67.61           S  
ATOM   1618  N   ALA A 319      -3.691  12.049   1.577  1.00 63.32           N  
ATOM   1619  CA  ALA A 319      -3.864  12.875   0.385  1.00 63.32           C  
ATOM   1620  C   ALA A 319      -4.954  13.922   0.598  1.00 63.32           C  
ATOM   1621  O   ALA A 319      -5.833  13.749   1.445  1.00 63.32           O  
ATOM   1622  CB  ALA A 319      -4.197  12.003  -0.823  1.00 63.32           C  
ATOM   1623  N   THR A 320      -4.770  15.151   0.153  1.00 60.44           N  
ATOM   1624  CA  THR A 320      -5.602  16.338   0.307  1.00 60.44           C  
ATOM   1625  C   THR A 320      -7.003  16.092  -0.246  1.00 60.44           C  
ATOM   1626  O   THR A 320      -7.940  16.829   0.070  1.00 60.44           O  
ATOM   1627  CB  THR A 320      -4.976  17.555  -0.398  1.00 60.44           C  
ATOM   1628  CG2 THR A 320      -3.664  17.961   0.266  1.00 60.44           C  
ATOM   1629  OG1 THR A 320      -4.723  17.228  -1.770  1.00 60.44           O  
ATOM   1630  N   THR A 321      -7.168  14.901  -0.934  1.00 63.41           N  
ATOM   1631  CA  THR A 321      -8.439  14.644  -1.604  1.00 63.41           C  
ATOM   1632  C   THR A 321      -9.226  13.560  -0.873  1.00 63.41           C  
ATOM   1633  O   THR A 321      -8.653  12.564  -0.426  1.00 63.41           O  
ATOM   1634  CB  THR A 321      -8.222  14.226  -3.070  1.00 63.41           C  
ATOM   1635  CG2 THR A 321      -7.534  15.333  -3.862  1.00 63.41           C  
ATOM   1636  OG1 THR A 321      -7.408  13.048  -3.109  1.00 63.41           O  
ATOM   1637  N   GLY A 322     -10.166  13.885   0.077  1.00 69.96           N  
ATOM   1638  CA  GLY A 322     -11.050  12.970   0.782  1.00 69.96           C  
ATOM   1639  C   GLY A 322     -11.873  13.648   1.861  1.00 69.96           C  
ATOM   1640  O   GLY A 322     -11.922  14.878   1.931  1.00 69.96           O  
ATOM   1641  N   PRO A 323     -12.677  12.734   2.561  1.00 79.76           N  
ATOM   1642  CA  PRO A 323     -13.507  13.306   3.624  1.00 79.76           C  
ATOM   1643  C   PRO A 323     -12.682  13.967   4.726  1.00 79.76           C  
ATOM   1644  O   PRO A 323     -11.570  13.521   5.020  1.00 79.76           O  
ATOM   1645  CB  PRO A 323     -14.271  12.095   4.165  1.00 79.76           C  
ATOM   1646  CG  PRO A 323     -13.408  10.920   3.833  1.00 79.76           C  
ATOM   1647  CD  PRO A 323     -12.601  11.251   2.611  1.00 79.76           C  
ATOM   1648  N   PRO A 324     -13.183  15.142   5.117  1.00 88.54           N  
ATOM   1649  CA  PRO A 324     -12.479  15.835   6.199  1.00 88.54           C  
ATOM   1650  C   PRO A 324     -12.538  15.076   7.522  1.00 88.54           C  
ATOM   1651  O   PRO A 324     -13.384  14.195   7.696  1.00 88.54           O  
ATOM   1652  CB  PRO A 324     -13.219  17.171   6.302  1.00 88.54           C  
ATOM   1653  CG  PRO A 324     -14.603  16.880   5.819  1.00 88.54           C  
ATOM   1654  CD  PRO A 324     -14.527  15.805   4.774  1.00 88.54           C  
ATOM   1655  N   ARG A 325     -11.537  15.298   8.356  1.00 91.96           N  
ATOM   1656  CA  ARG A 325     -11.505  14.820   9.734  1.00 91.96           C  
ATOM   1657  C   ARG A 325     -12.416  15.657  10.625  1.00 91.96           C  
ATOM   1658  O   ARG A 325     -12.348  16.888  10.609  1.00 91.96           O  
ATOM   1659  CB  ARG A 325     -10.075  14.841  10.278  1.00 91.96           C  
ATOM   1660  CG  ARG A 325      -9.969  14.459  11.746  1.00 91.96           C  
ATOM   1661  CD  ARG A 325      -8.545  14.601  12.264  1.00 91.96           C  
ATOM   1662  NE  ARG A 325      -8.465  14.346  13.699  1.00 91.96           N  
ATOM   1663  CZ  ARG A 325      -7.381  14.540  14.445  1.00 91.96           C  
ATOM   1664  NH1 ARG A 325      -6.258  14.997  13.902  1.00 91.96           N1+
ATOM   1665  NH2 ARG A 325      -7.419  14.276  15.742  1.00 91.96           N  
ATOM   1666  N   LEU A 326     -13.351  14.987  11.360  1.00 94.90           N  
ATOM   1667  CA  LEU A 326     -14.282  15.659  12.260  1.00 94.90           C  
ATOM   1668  C   LEU A 326     -13.713  15.735  13.673  1.00 94.90           C  
ATOM   1669  O   LEU A 326     -13.246  14.730  14.213  1.00 94.90           O  
ATOM   1670  CB  LEU A 326     -15.629  14.932  12.277  1.00 94.90           C  
ATOM   1671  CG  LEU A 326     -16.746  15.594  13.086  1.00 94.90           C  
ATOM   1672  CD1 LEU A 326     -18.100  15.325  12.438  1.00 94.90           C  
ATOM   1673  CD2 LEU A 326     -16.729  15.097  14.528  1.00 94.90           C  
ATOM   1674  N   LEU A 327     -13.775  16.942  14.278  1.00 93.65           N  
ATOM   1675  CA  LEU A 327     -13.298  17.162  15.639  1.00 93.65           C  
ATOM   1676  C   LEU A 327     -14.416  17.698  16.526  1.00 93.65           C  
ATOM   1677  O   LEU A 327     -15.069  18.686  16.181  1.00 93.65           O  
ATOM   1678  CB  LEU A 327     -12.117  18.136  15.641  1.00 93.65           C  
ATOM   1679  CG  LEU A 327     -10.816  17.625  15.020  1.00 93.65           C  
ATOM   1680  CD1 LEU A 327      -9.774  18.739  14.981  1.00 93.65           C  
ATOM   1681  CD2 LEU A 327     -10.290  16.421  15.794  1.00 93.65           C  
ATOM   1682  N   LEU A 328     -14.590  16.976  17.679  1.00 93.38           N  
ATOM   1683  CA  LEU A 328     -15.487  17.483  18.711  1.00 93.38           C  
ATOM   1684  C   LEU A 328     -14.772  18.489  19.607  1.00 93.38           C  
ATOM   1685  O   LEU A 328     -13.792  18.147  20.273  1.00 93.38           O  
ATOM   1686  CB  LEU A 328     -16.037  16.331  19.557  1.00 93.38           C  
ATOM   1687  CG  LEU A 328     -17.020  16.712  20.665  1.00 93.38           C  
ATOM   1688  CD1 LEU A 328     -18.329  17.211  20.063  1.00 93.38           C  
ATOM   1689  CD2 LEU A 328     -17.269  15.526  21.590  1.00 93.38           C  
ATOM   1690  N   THR A 329     -15.289  19.761  19.587  1.00 90.43           N  
ATOM   1691  CA  THR A 329     -14.594  20.831  20.294  1.00 90.43           C  
ATOM   1692  C   THR A 329     -15.430  21.337  21.466  1.00 90.43           C  
ATOM   1693  O   THR A 329     -14.916  22.024  22.352  1.00 90.43           O  
ATOM   1694  CB  THR A 329     -14.266  22.003  19.351  1.00 90.43           C  
ATOM   1695  CG2 THR A 329     -13.337  21.560  18.225  1.00 90.43           C  
ATOM   1696  OG1 THR A 329     -15.482  22.506  18.782  1.00 90.43           O  
ATOM   1697  N   ASP A 330     -16.666  20.957  21.616  1.00 86.06           N  
ATOM   1698  CA  ASP A 330     -17.588  21.545  22.583  1.00 86.06           C  
ATOM   1699  C   ASP A 330     -17.469  20.859  23.942  1.00 86.06           C  
ATOM   1700  O   ASP A 330     -18.449  20.316  24.457  1.00 86.06           O  
ATOM   1701  CB  ASP A 330     -19.028  21.457  22.074  1.00 86.06           C  
ATOM   1702  CG  ASP A 330     -19.969  22.411  22.789  1.00 86.06           C  
ATOM   1703  OD1 ASP A 330     -19.494  23.275  23.556  1.00 86.06           O  
ATOM   1704  OD2 ASP A 330     -21.197  22.295  22.585  1.00 86.06           O1-
ATOM   1705  N   PHE A 331     -16.328  20.988  24.684  1.00 87.50           N  
ATOM   1706  CA  PHE A 331     -16.115  20.322  25.963  1.00 87.50           C  
ATOM   1707  C   PHE A 331     -16.709  21.140  27.104  1.00 87.50           C  
ATOM   1708  O   PHE A 331     -16.801  20.661  28.236  1.00 87.50           O  
ATOM   1709  CB  PHE A 331     -14.621  20.088  26.207  1.00 87.50           C  
ATOM   1710  CG  PHE A 331     -14.069  18.891  25.482  1.00 87.50           C  
ATOM   1711  CD1 PHE A 331     -13.993  17.654  26.109  1.00 87.50           C  
ATOM   1712  CD2 PHE A 331     -13.624  19.004  24.171  1.00 87.50           C  
ATOM   1713  CE1 PHE A 331     -13.481  16.544  25.440  1.00 87.50           C  
ATOM   1714  CE2 PHE A 331     -13.112  17.900  23.495  1.00 87.50           C  
ATOM   1715  CZ  PHE A 331     -13.040  16.671  24.132  1.00 87.50           C  
ATOM   1716  N   GLY A 332     -17.082  22.405  26.769  1.00 85.89           N  
ATOM   1717  CA  GLY A 332     -17.749  23.233  27.760  1.00 85.89           C  
ATOM   1718  C   GLY A 332     -19.136  22.735  28.119  1.00 85.89           C  
ATOM   1719  O   GLY A 332     -19.655  23.046  29.193  1.00 85.89           O  
ATOM   1720  N   ARG A 333     -19.685  21.836  27.340  1.00 88.12           N  
ATOM   1721  CA  ARG A 333     -21.034  21.316  27.534  1.00 88.12           C  
ATOM   1722  C   ARG A 333     -21.001  19.854  27.965  1.00 88.12           C  
ATOM   1723  O   ARG A 333     -22.030  19.176  27.959  1.00 88.12           O  
ATOM   1724  CB  ARG A 333     -21.857  21.466  26.252  1.00 88.12           C  
ATOM   1725  CG  ARG A 333     -21.980  22.900  25.763  1.00 88.12           C  
ATOM   1726  CD  ARG A 333     -22.810  23.751  26.713  1.00 88.12           C  
ATOM   1727  NE  ARG A 333     -22.961  25.118  26.221  1.00 88.12           N  
ATOM   1728  CZ  ARG A 333     -23.549  26.104  26.892  1.00 88.12           C  
ATOM   1729  NH1 ARG A 333     -24.056  25.894  28.101  1.00 88.12           N1+
ATOM   1730  NH2 ARG A 333     -23.632  27.310  26.349  1.00 88.12           N  
ATOM   1731  N   VAL A 334     -19.843  19.380  28.207  1.00 90.38           N  
ATOM   1732  CA  VAL A 334     -19.684  17.996  28.642  1.00 90.38           C  
ATOM   1733  C   VAL A 334     -19.766  17.920  30.165  1.00 90.38           C  
ATOM   1734  O   VAL A 334     -19.113  18.696  30.867  1.00 90.38           O  
ATOM   1735  CB  VAL A 334     -18.348  17.396  28.149  1.00 90.38           C  
ATOM   1736  CG1 VAL A 334     -18.155  15.984  28.700  1.00 90.38           C  
ATOM   1737  CG2 VAL A 334     -18.298  17.389  26.623  1.00 90.38           C  
ATOM   1738  N   CYS A 335     -20.641  17.054  30.616  1.00 89.08           N  
ATOM   1739  CA  CYS A 335     -20.805  16.900  32.058  1.00 89.08           C  
ATOM   1740  C   CYS A 335     -20.665  15.440  32.470  1.00 89.08           C  
ATOM   1741  O   CYS A 335     -20.739  14.543  31.629  1.00 89.08           O  
ATOM   1742  CB  CYS A 335     -22.165  17.437  32.503  1.00 89.08           C  
ATOM   1743  SG  CYS A 335     -23.567  16.582  31.749  1.00 89.08           S  
ATOM   1744  N   LEU A 336     -20.294  15.242  33.650  1.00 88.75           N  
ATOM   1745  CA  LEU A 336     -20.169  13.910  34.232  1.00 88.75           C  
ATOM   1746  C   LEU A 336     -21.518  13.199  34.259  1.00 88.75           C  
ATOM   1747  O   LEU A 336     -22.533  13.798  34.622  1.00 88.75           O  
ATOM   1748  CB  LEU A 336     -19.596  13.996  35.649  1.00 88.75           C  
ATOM   1749  CG  LEU A 336     -18.845  12.762  36.153  1.00 88.75           C  
ATOM   1750  CD1 LEU A 336     -17.500  13.167  36.747  1.00 88.75           C  
ATOM   1751  CD2 LEU A 336     -19.683  12.007  37.179  1.00 88.75           C  
ATOM   1752  N   GLN A 337     -21.522  12.033  33.619  1.00 82.68           N  
ATOM   1753  CA  GLN A 337     -22.712  11.189  33.617  1.00 82.68           C  
ATOM   1754  C   GLN A 337     -22.605  10.086  34.667  1.00 82.68           C  
ATOM   1755  O   GLN A 337     -21.668   9.286  34.641  1.00 82.68           O  
ATOM   1756  CB  GLN A 337     -22.935  10.577  32.233  1.00 82.68           C  
ATOM   1757  CG  GLN A 337     -24.226   9.777  32.116  1.00 82.68           C  
ATOM   1758  CD  GLN A 337     -25.463  10.655  32.122  1.00 82.68           C  
ATOM   1759  NE2 GLN A 337     -26.630  10.036  31.973  1.00 82.68           N  
ATOM   1760  OE1 GLN A 337     -25.372  11.879  32.260  1.00 82.68           O  
ATOM   1761  N   PRO A 338     -23.505  10.021  35.570  1.00 76.54           N  
ATOM   1762  CA  PRO A 338     -23.485   8.963  36.583  1.00 76.54           C  
ATOM   1763  C   PRO A 338     -23.598   7.565  35.979  1.00 76.54           C  
ATOM   1764  O   PRO A 338     -24.278   7.379  34.966  1.00 76.54           O  
ATOM   1765  CB  PRO A 338     -24.704   9.282  37.452  1.00 76.54           C  
ATOM   1766  CG  PRO A 338     -25.154  10.632  36.996  1.00 76.54           C  
ATOM   1767  CD  PRO A 338     -24.505  10.931  35.675  1.00 76.54           C  
ATOM   1768  N   PRO A 339     -22.664   6.619  36.414  1.00 72.62           N  
ATOM   1769  CA  PRO A 339     -22.748   5.244  35.918  1.00 72.62           C  
ATOM   1770  C   PRO A 339     -24.153   4.658  36.038  1.00 72.62           C  
ATOM   1771  O   PRO A 339     -24.806   4.817  37.073  1.00 72.62           O  
ATOM   1772  CB  PRO A 339     -21.763   4.486  36.812  1.00 72.62           C  
ATOM   1773  CG  PRO A 339     -21.093   5.545  37.626  1.00 72.62           C  
ATOM   1774  CD  PRO A 339     -21.838   6.835  37.437  1.00 72.62           C  
ATOM   1775  N   GLY A 340     -24.837   4.490  34.940  1.00 68.34           N  
ATOM   1776  CA  GLY A 340     -26.128   3.821  34.928  1.00 68.34           C  
ATOM   1777  C   GLY A 340     -26.018   2.311  34.829  1.00 68.34           C  
ATOM   1778  O   GLY A 340     -24.918   1.772  34.687  1.00 68.34           O  
ATOM   1779  N   PRO A 341     -27.050   1.574  35.310  1.00 74.47           N  
ATOM   1780  CA  PRO A 341     -27.108   0.119  35.146  1.00 74.47           C  
ATOM   1781  C   PRO A 341     -26.789  -0.327  33.721  1.00 74.47           C  
ATOM   1782  O   PRO A 341     -26.877   0.472  32.785  1.00 74.47           O  
ATOM   1783  CB  PRO A 341     -28.555  -0.219  35.513  1.00 74.47           C  
ATOM   1784  CG  PRO A 341     -29.237   1.105  35.640  1.00 74.47           C  
ATOM   1785  CD  PRO A 341     -28.201   2.187  35.531  1.00 74.47           C  
ATOM   1786  N   PRO A 342     -26.104  -1.568  33.566  1.00 68.31           N  
ATOM   1787  CA  PRO A 342     -25.932  -2.142  32.229  1.00 68.31           C  
ATOM   1788  C   PRO A 342     -27.217  -2.111  31.404  1.00 68.31           C  
ATOM   1789  O   PRO A 342     -28.300  -2.378  31.931  1.00 68.31           O  
ATOM   1790  CB  PRO A 342     -25.502  -3.582  32.516  1.00 68.31           C  
ATOM   1791  CG  PRO A 342     -25.428  -3.670  34.006  1.00 68.31           C  
ATOM   1792  CD  PRO A 342     -25.942  -2.383  34.585  1.00 68.31           C  
ATOM   1793  N   GLY A 343     -27.188  -1.401  30.274  1.00 70.36           N  
ATOM   1794  CA  GLY A 343     -28.327  -1.305  29.375  1.00 70.36           C  
ATOM   1795  C   GLY A 343     -28.968   0.070  29.369  1.00 70.36           C  
ATOM   1796  O   GLY A 343     -30.051   0.254  28.809  1.00 70.36           O  
ATOM   1797  N   SER A 344     -28.415   0.940  30.195  1.00 75.45           N  
ATOM   1798  CA  SER A 344     -28.974   2.289  30.211  1.00 75.45           C  
ATOM   1799  C   SER A 344     -28.931   2.921  28.824  1.00 75.45           C  
ATOM   1800  O   SER A 344     -28.080   2.572  28.003  1.00 75.45           O  
ATOM   1801  CB  SER A 344     -28.218   3.171  31.206  1.00 75.45           C  
ATOM   1802  OG  SER A 344     -26.842   3.239  30.873  1.00 75.45           O  
ATOM   1803  N   PRO A 345     -30.052   3.581  28.537  1.00 84.20           N  
ATOM   1804  CA  PRO A 345     -30.136   4.268  27.245  1.00 84.20           C  
ATOM   1805  C   PRO A 345     -28.924   5.155  26.970  1.00 84.20           C  
ATOM   1806  O   PRO A 345     -28.326   5.696  27.903  1.00 84.20           O  
ATOM   1807  CB  PRO A 345     -31.410   5.107  27.373  1.00 84.20           C  
ATOM   1808  CG  PRO A 345     -31.673   5.179  28.843  1.00 84.20           C  
ATOM   1809  CD  PRO A 345     -30.957   4.042  29.513  1.00 84.20           C  
ATOM   1810  N   GLY A 346     -28.403   4.991  25.759  1.00 85.87           N  
ATOM   1811  CA  GLY A 346     -27.306   5.846  25.334  1.00 85.87           C  
ATOM   1812  C   GLY A 346     -27.614   7.325  25.470  1.00 85.87           C  
ATOM   1813  O   GLY A 346     -28.624   7.804  24.952  1.00 85.87           O  
ATOM   1814  N   PRO A 347     -26.851   8.065  26.335  1.00 88.58           N  
ATOM   1815  CA  PRO A 347     -27.128   9.479  26.595  1.00 88.58           C  
ATOM   1816  C   PRO A 347     -27.151  10.320  25.320  1.00 88.58           C  
ATOM   1817  O   PRO A 347     -27.855  11.331  25.256  1.00 88.58           O  
ATOM   1818  CB  PRO A 347     -25.974   9.902  27.507  1.00 88.58           C  
ATOM   1819  CG  PRO A 347     -24.883   8.921  27.223  1.00 88.58           C  
ATOM   1820  CD  PRO A 347     -25.508   7.607  26.853  1.00 88.58           C  
ATOM   1821  N   HIS A 348     -26.472   9.883  24.285  1.00 92.63           N  
ATOM   1822  CA  HIS A 348     -26.281  10.721  23.107  1.00 92.63           C  
ATOM   1823  C   HIS A 348     -27.209  10.297  21.973  1.00 92.63           C  
ATOM   1824  O   HIS A 348     -27.289  10.974  20.945  1.00 92.63           O  
ATOM   1825  CB  HIS A 348     -24.825  10.668  22.642  1.00 92.63           C  
ATOM   1826  CG  HIS A 348     -23.846  11.106  23.685  1.00 92.63           C  
ATOM   1827  CD2 HIS A 348     -23.540  12.338  24.155  1.00 92.63           C  
ATOM   1828  ND1 HIS A 348     -23.044  10.221  24.371  1.00 92.63           N  
ATOM   1829  CE1 HIS A 348     -22.285  10.891  25.221  1.00 92.63           C  
ATOM   1830  NE2 HIS A 348     -22.566  12.178  25.110  1.00 92.63           N  
ATOM   1831  N   ALA A 349     -27.984   9.224  22.092  1.00 93.05           N  
ATOM   1832  CA  ALA A 349     -28.757   8.604  21.020  1.00 93.05           C  
ATOM   1833  C   ALA A 349     -29.806   9.567  20.472  1.00 93.05           C  
ATOM   1834  O   ALA A 349     -29.889   9.782  19.261  1.00 93.05           O  
ATOM   1835  CB  ALA A 349     -29.422   7.322  21.516  1.00 93.05           C  
ATOM   1836  N   PRO A 350     -30.632  10.229  21.326  1.00 92.23           N  
ATOM   1837  CA  PRO A 350     -31.651  11.126  20.778  1.00 92.23           C  
ATOM   1838  C   PRO A 350     -31.051  12.318  20.036  1.00 92.23           C  
ATOM   1839  O   PRO A 350     -31.581  12.738  19.004  1.00 92.23           O  
ATOM   1840  CB  PRO A 350     -32.420  11.586  22.019  1.00 92.23           C  
ATOM   1841  CG  PRO A 350     -31.488  11.336  23.161  1.00 92.23           C  
ATOM   1842  CD  PRO A 350     -30.596  10.182  22.804  1.00 92.23           C  
ATOM   1843  N   GLN A 351     -29.902  12.850  20.578  1.00 92.69           N  
ATOM   1844  CA  GLN A 351     -29.241  13.981  19.936  1.00 92.69           C  
ATOM   1845  C   GLN A 351     -28.659  13.583  18.583  1.00 92.69           C  
ATOM   1846  O   GLN A 351     -28.732  14.349  17.620  1.00 92.69           O  
ATOM   1847  CB  GLN A 351     -28.140  14.542  20.837  1.00 92.69           C  
ATOM   1848  CG  GLN A 351     -28.654  15.130  22.144  1.00 92.69           C  
ATOM   1849  CD  GLN A 351     -27.538  15.622  23.046  1.00 92.69           C  
ATOM   1850  NE2 GLN A 351     -27.906  16.264  24.149  1.00 92.69           N  
ATOM   1851  OE1 GLN A 351     -26.354  15.427  22.753  1.00 92.69           O  
ATOM   1852  N   LEU A 352     -28.130  12.452  18.514  1.00 93.69           N  
ATOM   1853  CA  LEU A 352     -27.589  11.943  17.258  1.00 93.69           C  
ATOM   1854  C   LEU A 352     -28.702  11.713  16.241  1.00 93.69           C  
ATOM   1855  O   LEU A 352     -28.539  12.017  15.057  1.00 93.69           O  
ATOM   1856  CB  LEU A 352     -26.819  10.641  17.494  1.00 93.69           C  
ATOM   1857  CG  LEU A 352     -25.378  10.785  17.987  1.00 93.69           C  
ATOM   1858  CD1 LEU A 352     -24.786   9.415  18.301  1.00 93.69           C  
ATOM   1859  CD2 LEU A 352     -24.529  11.516  16.952  1.00 93.69           C  
ATOM   1860  N   GLY A 353     -29.813  11.162  16.738  1.00 93.17           N  
ATOM   1861  CA  GLY A 353     -30.969  10.943  15.883  1.00 93.17           C  
ATOM   1862  C   GLY A 353     -31.518  12.224  15.283  1.00 93.17           C  
ATOM   1863  O   GLY A 353     -31.828  12.273  14.091  1.00 93.17           O  
ATOM   1864  N   SER A 354     -31.621  13.243  16.125  1.00 92.58           N  
ATOM   1865  CA  SER A 354     -32.104  14.540  15.663  1.00 92.58           C  
ATOM   1866  C   SER A 354     -31.138  15.166  14.664  1.00 92.58           C  
ATOM   1867  O   SER A 354     -31.562  15.740  13.658  1.00 92.58           O  
ATOM   1868  CB  SER A 354     -32.312  15.487  16.846  1.00 92.58           C  
ATOM   1869  OG  SER A 354     -31.076  15.786  17.474  1.00 92.58           O  
ATOM   1870  N   LEU A 355     -29.812  15.084  14.920  1.00 92.24           N  
ATOM   1871  CA  LEU A 355     -28.796  15.606  14.013  1.00 92.24           C  
ATOM   1872  C   LEU A 355     -28.853  14.893  12.666  1.00 92.24           C  
ATOM   1873  O   LEU A 355     -28.808  15.537  11.615  1.00 92.24           O  
ATOM   1874  CB  LEU A 355     -27.401  15.454  14.625  1.00 92.24           C  
ATOM   1875  CG  LEU A 355     -26.232  15.967  13.785  1.00 92.24           C  
ATOM   1876  CD1 LEU A 355     -26.320  17.481  13.623  1.00 92.24           C  
ATOM   1877  CD2 LEU A 355     -24.902  15.569  14.417  1.00 92.24           C  
ATOM   1878  N   LEU A 356     -28.961  13.565  12.742  1.00 92.14           N  
ATOM   1879  CA  LEU A 356     -29.036  12.759  11.528  1.00 92.14           C  
ATOM   1880  C   LEU A 356     -30.265  13.129  10.705  1.00 92.14           C  
ATOM   1881  O   LEU A 356     -30.173  13.306   9.488  1.00 92.14           O  
ATOM   1882  CB  LEU A 356     -29.069  11.269  11.875  1.00 92.14           C  
ATOM   1883  CG  LEU A 356     -29.091  10.297  10.694  1.00 92.14           C  
ATOM   1884  CD1 LEU A 356     -27.873  10.519   9.803  1.00 92.14           C  
ATOM   1885  CD2 LEU A 356     -29.143   8.856  11.188  1.00 92.14           C  
ATOM   1886  N   ARG A 357     -31.376  13.332  11.301  1.00 90.57           N  
ATOM   1887  CA  ARG A 357     -32.602  13.708  10.604  1.00 90.57           C  
ATOM   1888  C   ARG A 357     -32.466  15.083   9.959  1.00 90.57           C  
ATOM   1889  O   ARG A 357     -32.914  15.292   8.830  1.00 90.57           O  
ATOM   1890  CB  ARG A 357     -33.792  13.695  11.566  1.00 90.57           C  
ATOM   1891  CG  ARG A 357     -35.145  13.741  10.872  1.00 90.57           C  
ATOM   1892  CD  ARG A 357     -36.290  13.541  11.856  1.00 90.57           C  
ATOM   1893  NE  ARG A 357     -36.287  12.194  12.420  1.00 90.57           N  
ATOM   1894  CZ  ARG A 357     -36.687  11.887  13.650  1.00 90.57           C  
ATOM   1895  NH1 ARG A 357     -37.133  12.829  14.473  1.00 90.57           N1+
ATOM   1896  NH2 ARG A 357     -36.643  10.628  14.061  1.00 90.57           N  
ATOM   1897  N   ALA A 358     -31.873  15.947  10.744  1.00 89.33           N  
ATOM   1898  CA  ALA A 358     -31.661  17.300  10.238  1.00 89.33           C  
ATOM   1899  C   ALA A 358     -30.750  17.291   9.013  1.00 89.33           C  
ATOM   1900  O   ALA A 358     -31.011  17.991   8.032  1.00 89.33           O  
ATOM   1901  CB  ALA A 358     -31.072  18.190  11.329  1.00 89.33           C  
ATOM   1902  N   LEU A 359     -29.728  16.438   9.056  1.00 87.76           N  
ATOM   1903  CA  LEU A 359     -28.761  16.362   7.966  1.00 87.76           C  
ATOM   1904  C   LEU A 359     -29.383  15.718   6.731  1.00 87.76           C  
ATOM   1905  O   LEU A 359     -29.162  16.178   5.609  1.00 87.76           O  
ATOM   1906  CB  LEU A 359     -27.525  15.569   8.401  1.00 87.76           C  
ATOM   1907  CG  LEU A 359     -26.620  16.239   9.435  1.00 87.76           C  
ATOM   1908  CD1 LEU A 359     -25.502  15.290   9.854  1.00 87.76           C  
ATOM   1909  CD2 LEU A 359     -26.046  17.539   8.883  1.00 87.76           C  
ATOM   1910  N   LEU A 360     -30.163  14.723   6.965  1.00 86.21           N  
ATOM   1911  CA  LEU A 360     -30.786  14.003   5.860  1.00 86.21           C  
ATOM   1912  C   LEU A 360     -31.893  14.837   5.223  1.00 86.21           C  
ATOM   1913  O   LEU A 360     -32.191  14.679   4.037  1.00 86.21           O  
ATOM   1914  CB  LEU A 360     -31.353  12.666   6.344  1.00 86.21           C  
ATOM   1915  CG  LEU A 360     -30.332  11.571   6.658  1.00 86.21           C  
ATOM   1916  CD1 LEU A 360     -31.035  10.333   7.207  1.00 86.21           C  
ATOM   1917  CD2 LEU A 360     -29.521  11.223   5.414  1.00 86.21           C  
ATOM   1918  N   SER A 361     -32.572  15.713   6.031  1.00 84.24           N  
ATOM   1919  CA  SER A 361     -33.632  16.567   5.505  1.00 84.24           C  
ATOM   1920  C   SER A 361     -33.092  17.541   4.463  1.00 84.24           C  
ATOM   1921  O   SER A 361     -33.831  17.994   3.587  1.00 84.24           O  
ATOM   1922  CB  SER A 361     -34.308  17.342   6.637  1.00 84.24           C  
ATOM   1923  OG  SER A 361     -33.407  18.267   7.221  1.00 84.24           O  
ATOM   1924  N   LEU A 362     -31.814  17.771   4.549  1.00 81.55           N  
ATOM   1925  CA  LEU A 362     -31.176  18.680   3.603  1.00 81.55           C  
ATOM   1926  C   LEU A 362     -30.869  17.969   2.289  1.00 81.55           C  
ATOM   1927  O   LEU A 362     -30.643  18.618   1.265  1.00 81.55           O  
ATOM   1928  CB  LEU A 362     -29.889  19.256   4.198  1.00 81.55           C  
ATOM   1929  CG  LEU A 362     -30.059  20.229   5.366  1.00 81.55           C  
ATOM   1930  CD1 LEU A 362     -28.718  20.476   6.050  1.00 81.55           C  
ATOM   1931  CD2 LEU A 362     -30.668  21.542   4.885  1.00 81.55           C  
ATOM   1932  N   ALA A 363     -30.809  16.647   2.398  1.00 72.47           N  
ATOM   1933  CA  ALA A 363     -30.495  15.837   1.224  1.00 72.47           C  
ATOM   1934  C   ALA A 363     -31.743  15.586   0.382  1.00 72.47           C  
ATOM   1935  O   ALA A 363     -32.852  15.503   0.914  1.00 72.47           O  
ATOM   1936  CB  ALA A 363     -29.865  14.511   1.644  1.00 72.47           C  
ATOM   1937  N   ALA A 364     -31.752  15.913  -0.876  1.00 67.67           N  
ATOM   1938  CA  ALA A 364     -32.835  15.516  -1.773  1.00 67.67           C  
ATOM   1939  C   ALA A 364     -33.265  14.076  -1.510  1.00 67.67           C  
ATOM   1940  O   ALA A 364     -32.465  13.256  -1.055  1.00 67.67           O  
ATOM   1941  CB  ALA A 364     -32.407  15.683  -3.230  1.00 67.67           C  
ATOM   1942  N   PRO A 365     -34.564  13.779  -1.395  1.00 64.34           N  
ATOM   1943  CA  PRO A 365     -35.004  12.396  -1.197  1.00 64.34           C  
ATOM   1944  C   PRO A 365     -34.232  11.401  -2.061  1.00 64.34           C  
ATOM   1945  O   PRO A 365     -34.076  11.616  -3.266  1.00 64.34           O  
ATOM   1946  CB  PRO A 365     -36.481  12.435  -1.595  1.00 64.34           C  
ATOM   1947  CG  PRO A 365     -36.640  13.716  -2.348  1.00 64.34           C  
ATOM   1948  CD  PRO A 365     -35.450  14.587  -2.064  1.00 64.34           C  
ATOM   1949  N   SER A 366     -33.122  10.884  -1.510  1.00 64.95           N  
ATOM   1950  CA  SER A 366     -32.369   9.868  -2.238  1.00 64.95           C  
ATOM   1951  C   SER A 366     -32.877   8.467  -1.916  1.00 64.95           C  
ATOM   1952  O   SER A 366     -33.419   8.230  -0.835  1.00 64.95           O  
ATOM   1953  CB  SER A 366     -30.878   9.967  -1.910  1.00 64.95           C  
ATOM   1954  OG  SER A 366     -30.652   9.743  -0.529  1.00 64.95           O  
ATOM   1955  N   THR A 367     -33.131   7.633  -2.933  1.00 69.72           N  
ATOM   1956  CA  THR A 367     -33.609   6.256  -2.875  1.00 69.72           C  
ATOM   1957  C   THR A 367     -32.441   5.284  -2.741  1.00 69.72           C  
ATOM   1958  O   THR A 367     -32.599   4.081  -2.962  1.00 69.72           O  
ATOM   1959  CB  THR A 367     -34.437   5.900  -4.124  1.00 69.72           C  
ATOM   1960  CG2 THR A 367     -35.786   6.610  -4.111  1.00 69.72           C  
ATOM   1961  OG1 THR A 367     -33.714   6.293  -5.297  1.00 69.72           O  
ATOM   1962  N   THR A 368     -31.277   5.884  -2.277  1.00 78.75           N  
ATOM   1963  CA  THR A 368     -30.170   4.943  -2.154  1.00 78.75           C  
ATOM   1964  C   THR A 368     -30.333   4.075  -0.910  1.00 78.75           C  
ATOM   1965  O   THR A 368     -31.028   4.458   0.034  1.00 78.75           O  
ATOM   1966  CB  THR A 368     -28.817   5.676  -2.098  1.00 78.75           C  
ATOM   1967  CG2 THR A 368     -28.573   6.479  -3.372  1.00 78.75           C  
ATOM   1968  OG1 THR A 368     -28.809   6.568  -0.976  1.00 78.75           O  
ATOM   1969  N   PRO A 369     -29.961   2.831  -0.976  1.00 80.90           N  
ATOM   1970  CA  PRO A 369     -30.001   1.932   0.179  1.00 80.90           C  
ATOM   1971  C   PRO A 369     -29.352   2.539   1.422  1.00 80.90           C  
ATOM   1972  O   PRO A 369     -29.834   2.331   2.538  1.00 80.90           O  
ATOM   1973  CB  PRO A 369     -29.220   0.706  -0.300  1.00 80.90           C  
ATOM   1974  CG  PRO A 369     -28.378   1.207  -1.429  1.00 80.90           C  
ATOM   1975  CD  PRO A 369     -29.083   2.367  -2.072  1.00 80.90           C  
ATOM   1976  N   LEU A 370     -28.302   3.322   1.235  1.00 87.18           N  
ATOM   1977  CA  LEU A 370     -27.617   3.953   2.358  1.00 87.18           C  
ATOM   1978  C   LEU A 370     -28.503   5.008   3.011  1.00 87.18           C  
ATOM   1979  O   LEU A 370     -28.609   5.063   4.239  1.00 87.18           O  
ATOM   1980  CB  LEU A 370     -26.302   4.587   1.897  1.00 87.18           C  
ATOM   1981  CG  LEU A 370     -25.477   5.294   2.973  1.00 87.18           C  
ATOM   1982  CD1 LEU A 370     -25.025   4.297   4.035  1.00 87.18           C  
ATOM   1983  CD2 LEU A 370     -24.277   6.000   2.350  1.00 87.18           C  
ATOM   1984  N   ALA A 371     -29.150   5.875   2.159  1.00 87.77           N  
ATOM   1985  CA  ALA A 371     -30.043   6.904   2.686  1.00 87.77           C  
ATOM   1986  C   ALA A 371     -31.196   6.282   3.470  1.00 87.77           C  
ATOM   1987  O   ALA A 371     -31.543   6.754   4.555  1.00 87.77           O  
ATOM   1988  CB  ALA A 371     -30.583   7.771   1.551  1.00 87.77           C  
ATOM   1989  N   ALA A 372     -31.768   5.241   2.954  1.00 86.38           N  
ATOM   1990  CA  ALA A 372     -32.842   4.525   3.637  1.00 86.38           C  
ATOM   1991  C   ALA A 372     -32.355   3.930   4.954  1.00 86.38           C  
ATOM   1992  O   ALA A 372     -33.058   3.985   5.966  1.00 86.38           O  
ATOM   1993  CB  ALA A 372     -33.405   3.427   2.737  1.00 86.38           C  
ATOM   1994  N   GLY A 373     -31.199   3.331   4.904  1.00 88.65           N  
ATOM   1995  CA  GLY A 373     -30.606   2.787   6.115  1.00 88.65           C  
ATOM   1996  C   GLY A 373     -30.363   3.837   7.183  1.00 88.65           C  
ATOM   1997  O   GLY A 373     -30.617   3.598   8.366  1.00 88.65           O  
ATOM   1998  N   LEU A 374     -29.910   4.969   6.782  1.00 91.30           N  
ATOM   1999  CA  LEU A 374     -29.651   6.057   7.718  1.00 91.30           C  
ATOM   2000  C   LEU A 374     -30.952   6.575   8.323  1.00 91.30           C  
ATOM   2001  O   LEU A 374     -30.992   6.938   9.501  1.00 91.30           O  
ATOM   2002  CB  LEU A 374     -28.908   7.200   7.021  1.00 91.30           C  
ATOM   2003  CG  LEU A 374     -27.441   6.943   6.674  1.00 91.30           C  
ATOM   2004  CD1 LEU A 374     -26.857   8.136   5.925  1.00 91.30           C  
ATOM   2005  CD2 LEU A 374     -26.636   6.650   7.936  1.00 91.30           C  
ATOM   2006  N   GLU A 375     -31.995   6.620   7.499  1.00 90.66           N  
ATOM   2007  CA  GLU A 375     -33.301   7.028   8.009  1.00 90.66           C  
ATOM   2008  C   GLU A 375     -33.816   6.046   9.057  1.00 90.66           C  
ATOM   2009  O   GLU A 375     -34.371   6.455  10.079  1.00 90.66           O  
ATOM   2010  CB  GLU A 375     -34.309   7.152   6.864  1.00 90.66           C  
ATOM   2011  CG  GLU A 375     -34.081   8.363   5.971  1.00 90.66           C  
ATOM   2012  CD  GLU A 375     -35.070   8.455   4.820  1.00 90.66           C  
ATOM   2013  OE1 GLU A 375     -34.989   9.420   4.026  1.00 90.66           O  
ATOM   2014  OE2 GLU A 375     -35.934   7.557   4.713  1.00 90.66           O1-
ATOM   2015  N   LEU A 376     -33.610   4.828   8.760  1.00 90.14           N  
ATOM   2016  CA  LEU A 376     -33.991   3.794   9.716  1.00 90.14           C  
ATOM   2017  C   LEU A 376     -33.179   3.914  11.001  1.00 90.14           C  
ATOM   2018  O   LEU A 376     -33.722   3.776  12.099  1.00 90.14           O  
ATOM   2019  CB  LEU A 376     -33.799   2.403   9.106  1.00 90.14           C  
ATOM   2020  CG  LEU A 376     -34.223   1.217   9.973  1.00 90.14           C  
ATOM   2021  CD1 LEU A 376     -35.725   1.262  10.235  1.00 90.14           C  
ATOM   2022  CD2 LEU A 376     -33.829  -0.099   9.311  1.00 90.14           C  
ATOM   2023  N   LEU A 377     -31.931   4.121  10.813  1.00 92.97           N  
ATOM   2024  CA  LEU A 377     -31.067   4.294  11.976  1.00 92.97           C  
ATOM   2025  C   LEU A 377     -31.512   5.489  12.811  1.00 92.97           C  
ATOM   2026  O   LEU A 377     -31.536   5.418  14.042  1.00 92.97           O  
ATOM   2027  CB  LEU A 377     -29.611   4.474  11.540  1.00 92.97           C  
ATOM   2028  CG  LEU A 377     -28.582   4.632  12.660  1.00 92.97           C  
ATOM   2029  CD1 LEU A 377     -28.550   3.380  13.531  1.00 92.97           C  
ATOM   2030  CD2 LEU A 377     -27.201   4.922  12.082  1.00 92.97           C  
ATOM   2031  N   ALA A 378     -31.861   6.589  12.141  1.00 93.01           N  
ATOM   2032  CA  ALA A 378     -32.341   7.777  12.842  1.00 93.01           C  
ATOM   2033  C   ALA A 378     -33.578   7.457  13.678  1.00 93.01           C  
ATOM   2034  O   ALA A 378     -33.695   7.905  14.821  1.00 93.01           O  
ATOM   2035  CB  ALA A 378     -32.648   8.894  11.849  1.00 93.01           C  
ATOM   2036  N   ALA A 379     -34.473   6.667  13.154  1.00 91.80           N  
ATOM   2037  CA  ALA A 379     -35.684   6.261  13.861  1.00 91.80           C  
ATOM   2038  C   ALA A 379     -35.350   5.365  15.051  1.00 91.80           C  
ATOM   2039  O   ALA A 379     -35.921   5.521  16.133  1.00 91.80           O  
ATOM   2040  CB  ALA A 379     -36.640   5.544  12.911  1.00 91.80           C  
ATOM   2041  N   GLN A 380     -34.356   4.501  14.887  1.00 92.06           N  
ATOM   2042  CA  GLN A 380     -33.973   3.560  15.935  1.00 92.06           C  
ATOM   2043  C   GLN A 380     -33.244   4.270  17.072  1.00 92.06           C  
ATOM   2044  O   GLN A 380     -33.343   3.862  18.231  1.00 92.06           O  
ATOM   2045  CB  GLN A 380     -33.095   2.446  15.363  1.00 92.06           C  
ATOM   2046  CG  GLN A 380     -33.817   1.540  14.375  1.00 92.06           C  
ATOM   2047  CD  GLN A 380     -34.967   0.779  15.008  1.00 92.06           C  
ATOM   2048  NE2 GLN A 380     -35.943   0.393  14.193  1.00 92.06           N  
ATOM   2049  OE1 GLN A 380     -34.977   0.539  16.219  1.00 92.06           O  
ATOM   2050  N   LEU A 381     -32.490   5.267  16.770  1.00 94.05           N  
ATOM   2051  CA  LEU A 381     -31.764   6.027  17.781  1.00 94.05           C  
ATOM   2052  C   LEU A 381     -32.728   6.703  18.750  1.00 94.05           C  
ATOM   2053  O   LEU A 381     -32.442   6.807  19.946  1.00 94.05           O  
ATOM   2054  CB  LEU A 381     -30.865   7.076  17.121  1.00 94.05           C  
ATOM   2055  CG  LEU A 381     -29.597   6.554  16.444  1.00 94.05           C  
ATOM   2056  CD1 LEU A 381     -28.873   7.690  15.729  1.00 94.05           C  
ATOM   2057  CD2 LEU A 381     -28.681   5.888  17.465  1.00 94.05           C  
ATOM   2058  N   THR A 382     -33.887   7.072  18.221  1.00 91.03           N  
ATOM   2059  CA  THR A 382     -34.894   7.714  19.059  1.00 91.03           C  
ATOM   2060  C   THR A 382     -35.719   6.671  19.807  1.00 91.03           C  
ATOM   2061  O   THR A 382     -36.059   6.863  20.977  1.00 91.03           O  
ATOM   2062  CB  THR A 382     -35.829   8.608  18.223  1.00 91.03           C  
ATOM   2063  CG2 THR A 382     -35.084   9.821  17.675  1.00 91.03           C  
ATOM   2064  OG1 THR A 382     -36.353   7.849  17.127  1.00 91.03           O  
ATOM   2065  N   ARG A 383     -35.909   5.549  19.217  1.00 91.23           N  
ATOM   2066  CA  ARG A 383     -36.778   4.509  19.758  1.00 91.23           C  
ATOM   2067  C   ARG A 383     -36.028   3.631  20.753  1.00 91.23           C  
ATOM   2068  O   ARG A 383     -36.473   3.451  21.889  1.00 91.23           O  
ATOM   2069  CB  ARG A 383     -37.354   3.649  18.630  1.00 91.23           C  
ATOM   2070  CG  ARG A 383     -38.367   2.617  19.099  1.00 91.23           C  
ATOM   2071  CD  ARG A 383     -38.888   1.773  17.943  1.00 91.23           C  
ATOM   2072  NE  ARG A 383     -39.638   0.614  18.418  1.00 91.23           N  
ATOM   2073  CZ  ARG A 383     -40.198  -0.301  17.631  1.00 91.23           C  
ATOM   2074  NH1 ARG A 383     -40.102  -0.208  16.310  1.00 91.23           N1+
ATOM   2075  NH2 ARG A 383     -40.858  -1.316  18.169  1.00 91.23           N  
ATOM   2076  N   LEU A 384     -34.840   3.061  20.404  1.00 91.86           N  
ATOM   2077  CA  LEU A 384     -34.139   2.051  21.189  1.00 91.86           C  
ATOM   2078  C   LEU A 384     -33.076   2.693  22.075  1.00 91.86           C  
ATOM   2079  O   LEU A 384     -32.673   2.115  23.086  1.00 91.86           O  
ATOM   2080  CB  LEU A 384     -33.492   1.011  20.270  1.00 91.86           C  
ATOM   2081  CG  LEU A 384     -34.448   0.156  19.437  1.00 91.86           C  
ATOM   2082  CD1 LEU A 384     -33.663  -0.750  18.494  1.00 91.86           C  
ATOM   2083  CD2 LEU A 384     -35.359  -0.666  20.342  1.00 91.86           C  
ATOM   2084  N   ARG A 385     -32.639   3.839  21.701  1.00 92.70           N  
ATOM   2085  CA  ARG A 385     -31.624   4.596  22.427  1.00 92.70           C  
ATOM   2086  C   ARG A 385     -30.390   3.740  22.695  1.00 92.70           C  
ATOM   2087  O   ARG A 385     -29.992   3.558  23.847  1.00 92.70           O  
ATOM   2088  CB  ARG A 385     -32.189   5.127  23.746  1.00 92.70           C  
ATOM   2089  CG  ARG A 385     -33.281   6.171  23.572  1.00 92.70           C  
ATOM   2090  CD  ARG A 385     -33.518   6.958  24.853  1.00 92.70           C  
ATOM   2091  NE  ARG A 385     -34.372   8.120  24.622  1.00 92.70           N  
ATOM   2092  CZ  ARG A 385     -35.525   8.348  25.244  1.00 92.70           C  
ATOM   2093  NH1 ARG A 385     -35.987   7.496  26.151  1.00 92.70           N1+
ATOM   2094  NH2 ARG A 385     -36.222   9.438  24.957  1.00 92.70           N  
ATOM   2095  N   PRO A 386     -29.731   3.308  21.607  1.00 93.36           N  
ATOM   2096  CA  PRO A 386     -28.516   2.500  21.734  1.00 93.36           C  
ATOM   2097  C   PRO A 386     -27.306   3.320  22.177  1.00 93.36           C  
ATOM   2098  O   PRO A 386     -27.325   4.551  22.092  1.00 93.36           O  
ATOM   2099  CB  PRO A 386     -28.312   1.945  20.322  1.00 93.36           C  
ATOM   2100  CG  PRO A 386     -28.906   2.976  19.417  1.00 93.36           C  
ATOM   2101  CD  PRO A 386     -30.096   3.583  20.103  1.00 93.36           C  
ATOM   2102  N   SER A 387     -26.256   2.643  22.740  1.00 92.76           N  
ATOM   2103  CA  SER A 387     -25.006   3.306  23.097  1.00 92.76           C  
ATOM   2104  C   SER A 387     -24.278   3.816  21.858  1.00 92.76           C  
ATOM   2105  O   SER A 387     -24.606   3.428  20.735  1.00 92.76           O  
ATOM   2106  CB  SER A 387     -24.098   2.354  23.877  1.00 92.76           C  
ATOM   2107  OG  SER A 387     -23.660   1.288  23.052  1.00 92.76           O  
ATOM   2108  N   ALA A 388     -23.334   4.770  22.005  1.00 94.04           N  
ATOM   2109  CA  ALA A 388     -22.530   5.298  20.905  1.00 94.04           C  
ATOM   2110  C   ALA A 388     -21.758   4.183  20.206  1.00 94.04           C  
ATOM   2111  O   ALA A 388     -21.568   4.220  18.988  1.00 94.04           O  
ATOM   2112  CB  ALA A 388     -21.568   6.368  21.415  1.00 94.04           C  
ATOM   2113  N   SER A 389     -21.349   3.164  20.947  1.00 93.31           N  
ATOM   2114  CA  SER A 389     -20.634   2.020  20.392  1.00 93.31           C  
ATOM   2115  C   SER A 389     -21.519   1.224  19.439  1.00 93.31           C  
ATOM   2116  O   SER A 389     -21.073   0.814  18.365  1.00 93.31           O  
ATOM   2117  CB  SER A 389     -20.129   1.109  21.512  1.00 93.31           C  
ATOM   2118  OG  SER A 389     -21.213   0.522  22.211  1.00 93.31           O  
ATOM   2119  N   ARG A 390     -22.771   0.972  19.848  1.00 93.56           N  
ATOM   2120  CA  ARG A 390     -23.709   0.235  19.008  1.00 93.56           C  
ATOM   2121  C   ARG A 390     -24.071   1.035  17.761  1.00 93.56           C  
ATOM   2122  O   ARG A 390     -24.247   0.465  16.682  1.00 93.56           O  
ATOM   2123  CB  ARG A 390     -24.976  -0.112  19.794  1.00 93.56           C  
ATOM   2124  CG  ARG A 390     -24.787  -1.236  20.801  1.00 93.56           C  
ATOM   2125  CD  ARG A 390     -26.105  -1.640  21.448  1.00 93.56           C  
ATOM   2126  NE  ARG A 390     -26.929  -2.434  20.542  1.00 93.56           N  
ATOM   2127  CZ  ARG A 390     -28.186  -2.798  20.782  1.00 93.56           C  
ATOM   2128  NH1 ARG A 390     -28.790  -2.444  21.911  1.00 93.56           N1+
ATOM   2129  NH2 ARG A 390     -28.844  -3.522  19.888  1.00 93.56           N  
ATOM   2130  N   THR A 391     -24.262   2.360  17.928  1.00 94.56           N  
ATOM   2131  CA  THR A 391     -24.530   3.243  16.799  1.00 94.56           C  
ATOM   2132  C   THR A 391     -23.383   3.200  15.794  1.00 94.56           C  
ATOM   2133  O   THR A 391     -23.612   3.146  14.584  1.00 94.56           O  
ATOM   2134  CB  THR A 391     -24.752   4.694  17.266  1.00 94.56           C  
ATOM   2135  CG2 THR A 391     -25.139   5.595  16.098  1.00 94.56           C  
ATOM   2136  OG1 THR A 391     -25.801   4.720  18.243  1.00 94.56           O  
ATOM   2137  N   ARG A 392     -22.199   3.222  16.334  1.00 95.24           N  
ATOM   2138  CA  ARG A 392     -21.020   3.140  15.478  1.00 95.24           C  
ATOM   2139  C   ARG A 392     -21.017   1.846  14.672  1.00 95.24           C  
ATOM   2140  O   ARG A 392     -20.746   1.858  13.470  1.00 95.24           O  
ATOM   2141  CB  ARG A 392     -19.742   3.241  16.313  1.00 95.24           C  
ATOM   2142  CG  ARG A 392     -18.465   3.241  15.487  1.00 95.24           C  
ATOM   2143  CD  ARG A 392     -17.228   3.387  16.362  1.00 95.24           C  
ATOM   2144  NE  ARG A 392     -16.001   3.174  15.600  1.00 95.24           N  
ATOM   2145  CZ  ARG A 392     -15.382   4.107  14.882  1.00 95.24           C  
ATOM   2146  NH1 ARG A 392     -15.866   5.342  14.815  1.00 95.24           N1+
ATOM   2147  NH2 ARG A 392     -14.271   3.805  14.227  1.00 95.24           N  
ATOM   2148  N   GLY A 393     -21.257   0.697  15.331  1.00 93.53           N  
ATOM   2149  CA  GLY A 393     -21.353  -0.583  14.648  1.00 93.53           C  
ATOM   2150  C   GLY A 393     -22.393  -0.594  13.544  1.00 93.53           C  
ATOM   2151  O   GLY A 393     -22.155  -1.139  12.464  1.00 93.53           O  
ATOM   2152  N   ALA A 394     -23.543   0.052  13.776  1.00 92.95           N  
ATOM   2153  CA  ALA A 394     -24.616   0.128  12.788  1.00 92.95           C  
ATOM   2154  C   ALA A 394     -24.192   0.961  11.581  1.00 92.95           C  
ATOM   2155  O   ALA A 394     -24.462   0.589  10.437  1.00 92.95           O  
ATOM   2156  CB  ALA A 394     -25.879   0.712  13.417  1.00 92.95           C  
ATOM   2157  N   LEU A 395     -23.500   2.094  11.840  1.00 94.10           N  
ATOM   2158  CA  LEU A 395     -23.011   2.953  10.767  1.00 94.10           C  
ATOM   2159  C   LEU A 395     -21.974   2.226   9.918  1.00 94.10           C  
ATOM   2160  O   LEU A 395     -21.990   2.327   8.690  1.00 94.10           O  
ATOM   2161  CB  LEU A 395     -22.408   4.238  11.341  1.00 94.10           C  
ATOM   2162  CG  LEU A 395     -23.401   5.283  11.854  1.00 94.10           C  
ATOM   2163  CD1 LEU A 395     -22.671   6.369  12.637  1.00 94.10           C  
ATOM   2164  CD2 LEU A 395     -24.186   5.889  10.695  1.00 94.10           C  
ATOM   2165  N   GLN A 396     -21.105   1.494  10.561  1.00 93.83           N  
ATOM   2166  CA  GLN A 396     -20.084   0.726   9.856  1.00 93.83           C  
ATOM   2167  C   GLN A 396     -20.716  -0.335   8.958  1.00 93.83           C  
ATOM   2168  O   GLN A 396     -20.293  -0.519   7.814  1.00 93.83           O  
ATOM   2169  CB  GLN A 396     -19.125   0.069  10.849  1.00 93.83           C  
ATOM   2170  CG  GLN A 396     -18.176   1.048  11.528  1.00 93.83           C  
ATOM   2171  CD  GLN A 396     -17.369   0.407  12.641  1.00 93.83           C  
ATOM   2172  NE2 GLN A 396     -16.157   0.907  12.858  1.00 93.83           N  
ATOM   2173  OE1 GLN A 396     -17.831  -0.529  13.301  1.00 93.83           O  
ATOM   2174  N   ALA A 397     -21.733  -0.963   9.493  1.00 90.60           N  
ATOM   2175  CA  ALA A 397     -22.430  -1.995   8.729  1.00 90.60           C  
ATOM   2176  C   ALA A 397     -23.145  -1.396   7.522  1.00 90.60           C  
ATOM   2177  O   ALA A 397     -23.185  -2.004   6.450  1.00 90.60           O  
ATOM   2178  CB  ALA A 397     -23.424  -2.736   9.620  1.00 90.60           C  
ATOM   2179  N   LEU A 398     -23.662  -0.197   7.651  1.00 90.05           N  
ATOM   2180  CA  LEU A 398     -24.349   0.482   6.557  1.00 90.05           C  
ATOM   2181  C   LEU A 398     -23.363   0.901   5.472  1.00 90.05           C  
ATOM   2182  O   LEU A 398     -23.668   0.810   4.281  1.00 90.05           O  
ATOM   2183  CB  LEU A 398     -25.105   1.707   7.077  1.00 90.05           C  
ATOM   2184  CG  LEU A 398     -26.418   1.433   7.811  1.00 90.05           C  
ATOM   2185  CD1 LEU A 398     -26.963   2.720   8.423  1.00 90.05           C  
ATOM   2186  CD2 LEU A 398     -27.440   0.811   6.866  1.00 90.05           C  
ATOM   2187  N   LEU A 399     -22.136   1.325   5.945  1.00 91.20           N  
ATOM   2188  CA  LEU A 399     -21.159   1.871   5.010  1.00 91.20           C  
ATOM   2189  C   LEU A 399     -20.438   0.754   4.263  1.00 91.20           C  
ATOM   2190  O   LEU A 399     -20.295   0.810   3.040  1.00 91.20           O  
ATOM   2191  CB  LEU A 399     -20.143   2.748   5.746  1.00 91.20           C  
ATOM   2192  CG  LEU A 399     -20.623   4.140   6.160  1.00 91.20           C  
ATOM   2193  CD1 LEU A 399     -19.669   4.747   7.184  1.00 91.20           C  
ATOM   2194  CD2 LEU A 399     -20.753   5.046   4.940  1.00 91.20           C  
ATOM   2195  N   TRP A 400     -20.053  -0.238   5.050  1.00 89.88           N  
ATOM   2196  CA  TRP A 400     -19.160  -1.227   4.455  1.00 89.88           C  
ATOM   2197  C   TRP A 400     -19.692  -2.640   4.669  1.00 89.88           C  
ATOM   2198  O   TRP A 400     -19.060  -3.616   4.258  1.00 89.88           O  
ATOM   2199  CB  TRP A 400     -17.752  -1.103   5.043  1.00 89.88           C  
ATOM   2200  CG  TRP A 400     -17.099   0.222   4.786  1.00 89.88           C  
ATOM   2201  CD1 TRP A 400     -16.616   0.685   3.594  1.00 89.88           C  
ATOM   2202  CD2 TRP A 400     -16.852   1.253   5.747  1.00 89.88           C  
ATOM   2203  CE2 TRP A 400     -16.217   2.315   5.066  1.00 89.88           C  
ATOM   2204  CE3 TRP A 400     -17.108   1.382   7.119  1.00 89.88           C  
ATOM   2205  NE1 TRP A 400     -16.085   1.944   3.756  1.00 89.88           N  
ATOM   2206  CZ2 TRP A 400     -15.833   3.493   5.713  1.00 89.88           C  
ATOM   2207  CZ3 TRP A 400     -16.725   2.555   7.760  1.00 89.88           C  
ATOM   2208  CH2 TRP A 400     -16.095   3.593   7.055  1.00 89.88           C  
ATOM   2209  N   GLY A 401     -20.771  -2.799   5.398  1.00 83.76           N  
ATOM   2210  CA  GLY A 401     -21.292  -4.114   5.736  1.00 83.76           C  
ATOM   2211  C   GLY A 401     -22.282  -4.644   4.715  1.00 83.76           C  
ATOM   2212  O   GLY A 401     -22.457  -4.054   3.647  1.00 83.76           O  
ATOM   2213  N   PRO A 402     -22.888  -5.831   4.983  1.00 76.13           N  
ATOM   2214  CA  PRO A 402     -23.828  -6.485   4.070  1.00 76.13           C  
ATOM   2215  C   PRO A 402     -25.197  -5.810   4.049  1.00 76.13           C  
ATOM   2216  O   PRO A 402     -26.107  -6.272   3.356  1.00 76.13           O  
ATOM   2217  CB  PRO A 402     -23.929  -7.907   4.628  1.00 76.13           C  
ATOM   2218  CG  PRO A 402     -23.648  -7.765   6.089  1.00 76.13           C  
ATOM   2219  CD  PRO A 402     -22.689  -6.626   6.282  1.00 76.13           C  
ATOM   2220  N   GLY A 403     -25.381  -4.731   4.859  1.00 66.02           N  
ATOM   2221  CA  GLY A 403     -26.682  -4.115   5.064  1.00 66.02           C  
ATOM   2222  C   GLY A 403     -27.386  -3.760   3.768  1.00 66.02           C  
ATOM   2223  O   GLY A 403     -28.533  -4.156   3.550  1.00 66.02           O  
ATOM   2224  N   PRO A 404     -26.634  -3.004   2.911  1.00 62.73           N  
ATOM   2225  CA  PRO A 404     -27.300  -2.613   1.666  1.00 62.73           C  
ATOM   2226  C   PRO A 404     -27.782  -3.812   0.853  1.00 62.73           C  
ATOM   2227  O   PRO A 404     -28.772  -3.710   0.123  1.00 62.73           O  
ATOM   2228  CB  PRO A 404     -26.213  -1.843   0.912  1.00 62.73           C  
ATOM   2229  CG  PRO A 404     -25.153  -1.580   1.932  1.00 62.73           C  
ATOM   2230  CD  PRO A 404     -25.357  -2.521   3.084  1.00 62.73           C  
ATOM   2231  N   GLU A 405     -27.136  -5.019   0.971  1.00 60.20           N  
ATOM   2232  CA  GLU A 405     -27.483  -6.256   0.279  1.00 60.20           C  
ATOM   2233  C   GLU A 405     -28.712  -6.912   0.903  1.00 60.20           C  
ATOM   2234  O   GLU A 405     -29.474  -7.594   0.215  1.00 60.20           O  
ATOM   2235  CB  GLU A 405     -26.302  -7.230   0.294  1.00 60.20           C  
ATOM   2236  CG  GLU A 405     -25.100  -6.753  -0.508  1.00 60.20           C  
ATOM   2237  CD  GLU A 405     -23.962  -7.760  -0.541  1.00 60.20           C  
ATOM   2238  OE1 GLU A 405     -22.910  -7.467  -1.153  1.00 60.20           O  
ATOM   2239  OE2 GLU A 405     -24.124  -8.851   0.050  1.00 60.20           O1-
ATOM   2240  N   LEU A 406     -28.938  -6.703   2.217  1.00 59.46           N  
ATOM   2241  CA  LEU A 406     -30.009  -7.325   2.987  1.00 59.46           C  
ATOM   2242  C   LEU A 406     -31.337  -6.616   2.742  1.00 59.46           C  
ATOM   2243  O   LEU A 406     -32.400  -7.235   2.824  1.00 59.46           O  
ATOM   2244  CB  LEU A 406     -29.675  -7.306   4.481  1.00 59.46           C  
ATOM   2245  CG  LEU A 406     -28.556  -8.244   4.938  1.00 59.46           C  
ATOM   2246  CD1 LEU A 406     -28.174  -7.948   6.384  1.00 59.46           C  
ATOM   2247  CD2 LEU A 406     -28.980  -9.700   4.778  1.00 59.46           C  
ATOM   2248  N   ARG A 407     -31.312  -5.326   2.243  1.00 60.55           N  
ATOM   2249  CA  ARG A 407     -32.570  -4.602   2.092  1.00 60.55           C  
ATOM   2250  C   ARG A 407     -33.312  -5.048   0.837  1.00 60.55           C  
ATOM   2251  O   ARG A 407     -34.541  -5.145   0.838  1.00 60.55           O  
ATOM   2252  CB  ARG A 407     -32.320  -3.093   2.044  1.00 60.55           C  
ATOM   2253  CG  ARG A 407     -33.587  -2.256   2.121  1.00 60.55           C  
ATOM   2254  CD  ARG A 407     -33.277  -0.765   2.152  1.00 60.55           C  
ATOM   2255  NE  ARG A 407     -34.494   0.039   2.099  1.00 60.55           N  
ATOM   2256  CZ  ARG A 407     -34.590   1.297   2.521  1.00 60.55           C  
ATOM   2257  NH1 ARG A 407     -33.538   1.921   3.039  1.00 60.55           N1+
ATOM   2258  NH2 ARG A 407     -35.747   1.936   2.426  1.00 60.55           N  
ATOM   2259  N   GLY A 408     -32.363  -5.380  -0.298  1.00 52.59           N  
ATOM   2260  CA  GLY A 408     -33.049  -5.630  -1.556  1.00 52.59           C  
ATOM   2261  C   GLY A 408     -33.580  -7.047  -1.674  1.00 52.59           C  
ATOM   2262  O   GLY A 408     -34.611  -7.278  -2.309  1.00 52.59           O  
ATOM   2263  N   ARG A 409     -33.478  -7.946  -0.621  1.00 46.48           N  
ATOM   2264  CA  ARG A 409     -33.925  -9.305  -0.907  1.00 46.48           C  
ATOM   2265  C   ARG A 409     -34.620  -9.920   0.303  1.00 46.48           C  
ATOM   2266  O   ARG A 409     -34.069  -9.926   1.406  1.00 46.48           O  
ATOM   2267  CB  ARG A 409     -32.744 -10.181  -1.332  1.00 46.48           C  
ATOM   2268  CG  ARG A 409     -33.034 -11.064  -2.535  1.00 46.48           C  
ATOM   2269  CD  ARG A 409     -31.806 -11.857  -2.962  1.00 46.48           C  
ATOM   2270  NE  ARG A 409     -32.046 -12.599  -4.196  1.00 46.48           N  
ATOM   2271  CZ  ARG A 409     -31.100 -13.186  -4.924  1.00 46.48           C  
ATOM   2272  NH1 ARG A 409     -29.826 -13.129  -4.553  1.00 46.48           N1+
ATOM   2273  NH2 ARG A 409     -31.429 -13.836  -6.031  1.00 46.48           N  
ATOM   2274  N   GLY A 410     -35.635  -9.334   1.000  1.00 51.12           N  
ATOM   2275  CA  GLY A 410     -36.466 -10.134   1.886  1.00 51.12           C  
ATOM   2276  C   GLY A 410     -35.739 -11.332   2.467  1.00 51.12           C  
ATOM   2277  O   GLY A 410     -36.370 -12.297   2.900  1.00 51.12           O  
ATOM   2278  N   ALA A 411     -34.315 -11.286   2.351  1.00 57.11           N  
ATOM   2279  CA  ALA A 411     -33.594 -12.466   2.821  1.00 57.11           C  
ATOM   2280  C   ALA A 411     -33.620 -12.554   4.344  1.00 57.11           C  
ATOM   2281  O   ALA A 411     -33.530 -11.534   5.032  1.00 57.11           O  
ATOM   2282  CB  ALA A 411     -32.154 -12.447   2.316  1.00 57.11           C  
ATOM   2283  N   PRO A 412     -34.120 -13.719   4.854  1.00 65.31           N  
ATOM   2284  CA  PRO A 412     -34.076 -13.988   6.293  1.00 65.31           C  
ATOM   2285  C   PRO A 412     -32.685 -13.786   6.889  1.00 65.31           C  
ATOM   2286  O   PRO A 412     -31.681 -14.090   6.240  1.00 65.31           O  
ATOM   2287  CB  PRO A 412     -34.505 -15.454   6.391  1.00 65.31           C  
ATOM   2288  CG  PRO A 412     -34.554 -15.933   4.977  1.00 65.31           C  
ATOM   2289  CD  PRO A 412     -34.310 -14.763   4.068  1.00 65.31           C  
ATOM   2290  N   LEU A 413     -32.530 -12.820   7.841  1.00 74.30           N  
ATOM   2291  CA  LEU A 413     -31.365 -12.503   8.660  1.00 74.30           C  
ATOM   2292  C   LEU A 413     -30.604 -13.770   9.035  1.00 74.30           C  
ATOM   2293  O   LEU A 413     -29.379 -13.743   9.180  1.00 74.30           O  
ATOM   2294  CB  LEU A 413     -31.788 -11.754   9.926  1.00 74.30           C  
ATOM   2295  CG  LEU A 413     -32.157 -10.280   9.751  1.00 74.30           C  
ATOM   2296  CD1 LEU A 413     -32.843  -9.753  11.007  1.00 74.30           C  
ATOM   2297  CD2 LEU A 413     -30.918  -9.453   9.424  1.00 74.30           C  
ATOM   2298  N   GLY A 414     -31.248 -15.008   8.941  1.00 80.65           N  
ATOM   2299  CA  GLY A 414     -30.647 -16.249   9.402  1.00 80.65           C  
ATOM   2300  C   GLY A 414     -29.493 -16.712   8.533  1.00 80.65           C  
ATOM   2301  O   GLY A 414     -28.377 -16.898   9.021  1.00 80.65           O  
ATOM   2302  N   PRO A 415     -29.739 -16.886   7.200  1.00 82.59           N  
ATOM   2303  CA  PRO A 415     -28.677 -17.335   6.297  1.00 82.59           C  
ATOM   2304  C   PRO A 415     -27.505 -16.358   6.233  1.00 82.59           C  
ATOM   2305  O   PRO A 415     -26.352 -16.779   6.106  1.00 82.59           O  
ATOM   2306  CB  PRO A 415     -29.383 -17.431   4.943  1.00 82.59           C  
ATOM   2307  CG  PRO A 415     -30.826 -17.628   5.277  1.00 82.59           C  
ATOM   2308  CD  PRO A 415     -31.127 -16.887   6.548  1.00 82.59           C  
ATOM   2309  N   TRP A 416     -27.759 -15.174   6.388  1.00 81.91           N  
ATOM   2310  CA  TRP A 416     -26.722 -14.148   6.352  1.00 81.91           C  
ATOM   2311  C   TRP A 416     -25.841 -14.222   7.595  1.00 81.91           C  
ATOM   2312  O   TRP A 416     -24.627 -14.019   7.515  1.00 81.91           O  
ATOM   2313  CB  TRP A 416     -27.347 -12.755   6.236  1.00 81.91           C  
ATOM   2314  CG  TRP A 416     -27.540 -12.291   4.823  1.00 81.91           C  
ATOM   2315  CD1 TRP A 416     -28.718 -12.214   4.135  1.00 81.91           C  
ATOM   2316  CD2 TRP A 416     -26.520 -11.843   3.925  1.00 81.91           C  
ATOM   2317  CE2 TRP A 416     -27.153 -11.508   2.708  1.00 81.91           C  
ATOM   2318  CE3 TRP A 416     -25.131 -11.690   4.032  1.00 81.91           C  
ATOM   2319  NE1 TRP A 416     -28.492 -11.744   2.862  1.00 81.91           N  
ATOM   2320  CZ2 TRP A 416     -26.443 -11.030   1.604  1.00 81.91           C  
ATOM   2321  CZ3 TRP A 416     -24.426 -11.215   2.933  1.00 81.91           C  
ATOM   2322  CH2 TRP A 416     -25.085 -10.891   1.735  1.00 81.91           C  
ATOM   2323  N   LEU A 417     -26.484 -14.466   8.698  1.00 85.24           N  
ATOM   2324  CA  LEU A 417     -25.714 -14.561   9.934  1.00 85.24           C  
ATOM   2325  C   LEU A 417     -24.703 -15.700   9.857  1.00 85.24           C  
ATOM   2326  O   LEU A 417     -23.582 -15.576  10.355  1.00 85.24           O  
ATOM   2327  CB  LEU A 417     -26.644 -14.769  11.131  1.00 85.24           C  
ATOM   2328  CG  LEU A 417     -27.475 -13.559  11.562  1.00 85.24           C  
ATOM   2329  CD1 LEU A 417     -28.451 -13.953  12.666  1.00 85.24           C  
ATOM   2330  CD2 LEU A 417     -26.568 -12.424  12.023  1.00 85.24           C  
ATOM   2331  N   ARG A 418     -25.027 -16.796   9.105  1.00 86.97           N  
ATOM   2332  CA  ARG A 418     -24.135 -17.937   8.929  1.00 86.97           C  
ATOM   2333  C   ARG A 418     -23.057 -17.635   7.893  1.00 86.97           C  
ATOM   2334  O   ARG A 418     -21.990 -18.251   7.902  1.00 86.97           O  
ATOM   2335  CB  ARG A 418     -24.926 -19.180   8.517  1.00 86.97           C  
ATOM   2336  CG  ARG A 418     -25.790 -19.757   9.627  1.00 86.97           C  
ATOM   2337  CD  ARG A 418     -26.403 -21.092   9.229  1.00 86.97           C  
ATOM   2338  NE  ARG A 418     -27.512 -20.919   8.295  1.00 86.97           N  
ATOM   2339  CZ  ARG A 418     -28.470 -21.816   8.082  1.00 86.97           C  
ATOM   2340  NH1 ARG A 418     -28.474 -22.973   8.735  1.00 86.97           N1+
ATOM   2341  NH2 ARG A 418     -29.433 -21.556   7.209  1.00 86.97           N  
ATOM   2342  N   ALA A 419     -23.314 -16.653   7.013  1.00 88.91           N  
ATOM   2343  CA  ALA A 419     -22.404 -16.320   5.920  1.00 88.91           C  
ATOM   2344  C   ALA A 419     -21.467 -15.183   6.314  1.00 88.91           C  
ATOM   2345  O   ALA A 419     -20.618 -14.767   5.522  1.00 88.91           O  
ATOM   2346  CB  ALA A 419     -23.192 -15.947   4.667  1.00 88.91           C  
ATOM   2347  N   LEU A 420     -21.587 -14.641   7.595  1.00 89.44           N  
ATOM   2348  CA  LEU A 420     -20.836 -13.467   8.026  1.00 89.44           C  
ATOM   2349  C   LEU A 420     -19.346 -13.777   8.116  1.00 89.44           C  
ATOM   2350  O   LEU A 420     -18.510 -12.931   7.791  1.00 89.44           O  
ATOM   2351  CB  LEU A 420     -21.349 -12.971   9.381  1.00 89.44           C  
ATOM   2352  CG  LEU A 420     -22.679 -12.216   9.367  1.00 89.44           C  
ATOM   2353  CD1 LEU A 420     -23.114 -11.884  10.791  1.00 89.44           C  
ATOM   2354  CD2 LEU A 420     -22.567 -10.949   8.527  1.00 89.44           C  
ATOM   2355  N   GLY A 421     -19.080 -15.044   8.499  1.00 90.84           N  
ATOM   2356  CA  GLY A 421     -17.680 -15.429   8.571  1.00 90.84           C  
ATOM   2357  C   GLY A 421     -16.977 -15.380   7.228  1.00 90.84           C  
ATOM   2358  O   GLY A 421     -15.985 -14.665   7.066  1.00 90.84           O  
ATOM   2359  N   PRO A 422     -17.435 -16.194   6.299  1.00 90.23           N  
ATOM   2360  CA  PRO A 422     -16.835 -16.155   4.963  1.00 90.23           C  
ATOM   2361  C   PRO A 422     -16.878 -14.762   4.338  1.00 90.23           C  
ATOM   2362  O   PRO A 422     -15.941 -14.366   3.639  1.00 90.23           O  
ATOM   2363  CB  PRO A 422     -17.691 -17.140   4.163  1.00 90.23           C  
ATOM   2364  CG  PRO A 422     -18.280 -18.055   5.187  1.00 90.23           C  
ATOM   2365  CD  PRO A 422     -18.512 -17.272   6.448  1.00 90.23           C  
ATOM   2366  N   TRP A 423     -17.901 -14.043   4.575  1.00 90.35           N  
ATOM   2367  CA  TRP A 423     -18.027 -12.676   4.082  1.00 90.35           C  
ATOM   2368  C   TRP A 423     -16.907 -11.796   4.625  1.00 90.35           C  
ATOM   2369  O   TRP A 423     -16.293 -11.030   3.878  1.00 90.35           O  
ATOM   2370  CB  TRP A 423     -19.388 -12.088   4.468  1.00 90.35           C  
ATOM   2371  CG  TRP A 423     -19.619 -10.700   3.952  1.00 90.35           C  
ATOM   2372  CD1 TRP A 423     -20.154 -10.348   2.743  1.00 90.35           C  
ATOM   2373  CD2 TRP A 423     -19.319  -9.476   4.629  1.00 90.35           C  
ATOM   2374  CE2 TRP A 423     -19.698  -8.419   3.772  1.00 90.35           C  
ATOM   2375  CE3 TRP A 423     -18.766  -9.169   5.880  1.00 90.35           C  
ATOM   2376  NE1 TRP A 423     -20.204  -8.978   2.629  1.00 90.35           N  
ATOM   2377  CZ2 TRP A 423     -19.542  -7.077   4.126  1.00 90.35           C  
ATOM   2378  CZ3 TRP A 423     -18.611  -7.833   6.231  1.00 90.35           C  
ATOM   2379  CH2 TRP A 423     -18.998  -6.805   5.355  1.00 90.35           C  
ATOM   2380  N   LEU A 424     -16.644 -11.872   5.883  1.00 91.93           N  
ATOM   2381  CA  LEU A 424     -15.582 -11.088   6.503  1.00 91.93           C  
ATOM   2382  C   LEU A 424     -14.224 -11.449   5.912  1.00 91.93           C  
ATOM   2383  O   LEU A 424     -13.399 -10.568   5.655  1.00 91.93           O  
ATOM   2384  CB  LEU A 424     -15.567 -11.308   8.018  1.00 91.93           C  
ATOM   2385  CG  LEU A 424     -16.603 -10.527   8.827  1.00 91.93           C  
ATOM   2386  CD1 LEU A 424     -16.602 -10.992  10.280  1.00 91.93           C  
ATOM   2387  CD2 LEU A 424     -16.332  -9.029   8.739  1.00 91.93           C  
ATOM   2388  N   ARG A 425     -14.088 -12.720   5.679  1.00 91.68           N  
ATOM   2389  CA  ARG A 425     -12.828 -13.179   5.103  1.00 91.68           C  
ATOM   2390  C   ARG A 425     -12.606 -12.574   3.721  1.00 91.68           C  
ATOM   2391  O   ARG A 425     -11.507 -12.109   3.411  1.00 91.68           O  
ATOM   2392  CB  ARG A 425     -12.800 -14.706   5.017  1.00 91.68           C  
ATOM   2393  CG  ARG A 425     -11.426 -15.281   4.711  1.00 91.68           C  
ATOM   2394  CD  ARG A 425     -11.430 -16.803   4.749  1.00 91.68           C  
ATOM   2395  NE  ARG A 425     -11.670 -17.307   6.098  1.00 91.68           N  
ATOM   2396  CZ  ARG A 425     -12.314 -18.436   6.382  1.00 91.68           C  
ATOM   2397  NH1 ARG A 425     -12.796 -19.204   5.412  1.00 91.68           N1+
ATOM   2398  NH2 ARG A 425     -12.477 -18.801   7.646  1.00 91.68           N  
ATOM   2399  N   VAL A 426     -13.584 -12.573   2.930  1.00 90.88           N  
ATOM   2400  CA  VAL A 426     -13.502 -12.040   1.574  1.00 90.88           C  
ATOM   2401  C   VAL A 426     -13.251 -10.535   1.624  1.00 90.88           C  
ATOM   2402  O   VAL A 426     -12.365 -10.023   0.936  1.00 90.88           O  
ATOM   2403  CB  VAL A 426     -14.786 -12.340   0.768  1.00 90.88           C  
ATOM   2404  CG1 VAL A 426     -14.786 -11.572  -0.553  1.00 90.88           C  
ATOM   2405  CG2 VAL A 426     -14.920 -13.841   0.517  1.00 90.88           C  
ATOM   2406  N   ARG A 427     -13.905  -9.851   2.531  1.00 90.88           N  
ATOM   2407  CA  ARG A 427     -13.798  -8.399   2.619  1.00 90.88           C  
ATOM   2408  C   ARG A 427     -12.422  -7.981   3.128  1.00 90.88           C  
ATOM   2409  O   ARG A 427     -11.845  -7.005   2.643  1.00 90.88           O  
ATOM   2410  CB  ARG A 427     -14.888  -7.834   3.533  1.00 90.88           C  
ATOM   2411  CG  ARG A 427     -16.278  -7.853   2.918  1.00 90.88           C  
ATOM   2412  CD  ARG A 427     -16.414  -6.831   1.798  1.00 90.88           C  
ATOM   2413  NE  ARG A 427     -17.799  -6.696   1.356  1.00 90.88           N  
ATOM   2414  CZ  ARG A 427     -18.202  -5.928   0.348  1.00 90.88           C  
ATOM   2415  NH1 ARG A 427     -17.329  -5.207  -0.345  1.00 90.88           N1+
ATOM   2416  NH2 ARG A 427     -19.487  -5.880   0.031  1.00 90.88           N  
ATOM   2417  N   ARG A 428     -11.928  -8.725   4.021  1.00 94.06           N  
ATOM   2418  CA  ARG A 428     -10.593  -8.427   4.528  1.00 94.06           C  
ATOM   2419  C   ARG A 428      -9.540  -8.615   3.441  1.00 94.06           C  
ATOM   2420  O   ARG A 428      -8.644  -7.782   3.287  1.00 94.06           O  
ATOM   2421  CB  ARG A 428     -10.266  -9.310   5.734  1.00 94.06           C  
ATOM   2422  CG  ARG A 428     -11.033  -8.941   6.994  1.00 94.06           C  
ATOM   2423  CD  ARG A 428     -10.833  -9.971   8.097  1.00 94.06           C  
ATOM   2424  NE  ARG A 428     -11.596  -9.632   9.295  1.00 94.06           N  
ATOM   2425  CZ  ARG A 428     -11.871 -10.479  10.284  1.00 94.06           C  
ATOM   2426  NH1 ARG A 428     -11.448 -11.737  10.236  1.00 94.06           N1+
ATOM   2427  NH2 ARG A 428     -12.573 -10.065  11.328  1.00 94.06           N  
ATOM   2428  N   GLY A 429      -9.642  -9.684   2.712  1.00 92.12           N  
ATOM   2429  CA  GLY A 429      -8.715  -9.910   1.613  1.00 92.12           C  
ATOM   2430  C   GLY A 429      -8.807  -8.854   0.529  1.00 92.12           C  
ATOM   2431  O   GLY A 429      -7.784  -8.386   0.023  1.00 92.12           O  
ATOM   2432  N   LEU A 430      -9.948  -8.400   0.256  1.00 92.44           N  
ATOM   2433  CA  LEU A 430     -10.156  -7.421  -0.806  1.00 92.44           C  
ATOM   2434  C   LEU A 430      -9.623  -6.052  -0.395  1.00 92.44           C  
ATOM   2435  O   LEU A 430      -9.091  -5.314  -1.227  1.00 92.44           O  
ATOM   2436  CB  LEU A 430     -11.643  -7.318  -1.156  1.00 92.44           C  
ATOM   2437  CG  LEU A 430     -12.246  -8.506  -1.908  1.00 92.44           C  
ATOM   2438  CD1 LEU A 430     -13.730  -8.271  -2.169  1.00 92.44           C  
ATOM   2439  CD2 LEU A 430     -11.499  -8.746  -3.216  1.00 92.44           C  
ATOM   2440  N   LEU A 431      -9.853  -5.681   0.882  1.00 94.21           N  
ATOM   2441  CA  LEU A 431      -9.327  -4.405   1.353  1.00 94.21           C  
ATOM   2442  C   LEU A 431      -7.805  -4.378   1.265  1.00 94.21           C  
ATOM   2443  O   LEU A 431      -7.222  -3.383   0.828  1.00 94.21           O  
ATOM   2444  CB  LEU A 431      -9.771  -4.142   2.795  1.00 94.21           C  
ATOM   2445  CG  LEU A 431      -9.285  -2.837   3.427  1.00 94.21           C  
ATOM   2446  CD1 LEU A 431      -9.841  -1.639   2.664  1.00 94.21           C  
ATOM   2447  CD2 LEU A 431      -9.684  -2.773   4.897  1.00 94.21           C  
ATOM   2448  N   VAL A 432      -7.184  -5.467   1.677  1.00 95.42           N  
ATOM   2449  CA  VAL A 432      -5.730  -5.571   1.601  1.00 95.42           C  
ATOM   2450  C   VAL A 432      -5.279  -5.446   0.148  1.00 95.42           C  
ATOM   2451  O   VAL A 432      -4.315  -4.736  -0.151  1.00 95.42           O  
ATOM   2452  CB  VAL A 432      -5.224  -6.900   2.205  1.00 95.42           C  
ATOM   2453  CG1 VAL A 432      -3.733  -7.087   1.925  1.00 95.42           C  
ATOM   2454  CG2 VAL A 432      -5.498  -6.943   3.707  1.00 95.42           C  
ATOM   2455  N   LEU A 433      -5.929  -6.097  -0.736  1.00 95.03           N  
ATOM   2456  CA  LEU A 433      -5.607  -6.035  -2.157  1.00 95.03           C  
ATOM   2457  C   LEU A 433      -5.765  -4.615  -2.690  1.00 95.03           C  
ATOM   2458  O   LEU A 433      -4.910  -4.125  -3.430  1.00 95.03           O  
ATOM   2459  CB  LEU A 433      -6.499  -6.993  -2.952  1.00 95.03           C  
ATOM   2460  CG  LEU A 433      -6.244  -7.064  -4.458  1.00 95.03           C  
ATOM   2461  CD1 LEU A 433      -4.812  -7.511  -4.734  1.00 95.03           C  
ATOM   2462  CD2 LEU A 433      -7.241  -8.005  -5.125  1.00 95.03           C  
ATOM   2463  N   ARG A 434      -6.752  -3.955  -2.324  1.00 92.99           N  
ATOM   2464  CA  ARG A 434      -7.001  -2.587  -2.768  1.00 92.99           C  
ATOM   2465  C   ARG A 434      -5.882  -1.653  -2.320  1.00 92.99           C  
ATOM   2466  O   ARG A 434      -5.404  -0.828  -3.102  1.00 92.99           O  
ATOM   2467  CB  ARG A 434      -8.346  -2.086  -2.237  1.00 92.99           C  
ATOM   2468  CG  ARG A 434      -8.702  -0.680  -2.693  1.00 92.99           C  
ATOM   2469  CD  ARG A 434     -10.047  -0.231  -2.137  1.00 92.99           C  
ATOM   2470  NE  ARG A 434     -10.370   1.133  -2.545  1.00 92.99           N  
ATOM   2471  CZ  ARG A 434     -11.439   1.813  -2.140  1.00 92.99           C  
ATOM   2472  NH1 ARG A 434     -12.314   1.265  -1.303  1.00 92.99           N1+
ATOM   2473  NH2 ARG A 434     -11.637   3.049  -2.573  1.00 92.99           N  
ATOM   2474  N   LEU A 435      -5.575  -1.740  -1.063  1.00 93.77           N  
ATOM   2475  CA  LEU A 435      -4.504  -0.904  -0.532  1.00 93.77           C  
ATOM   2476  C   LEU A 435      -3.191  -1.178  -1.258  1.00 93.77           C  
ATOM   2477  O   LEU A 435      -2.424  -0.252  -1.534  1.00 93.77           O  
ATOM   2478  CB  LEU A 435      -4.330  -1.145   0.969  1.00 93.77           C  
ATOM   2479  CG  LEU A 435      -5.464  -0.655   1.871  1.00 93.77           C  
ATOM   2480  CD1 LEU A 435      -5.233  -1.108   3.308  1.00 93.77           C  
ATOM   2481  CD2 LEU A 435      -5.589   0.863   1.797  1.00 93.77           C  
ATOM   2482  N   ALA A 436      -2.972  -2.372  -1.550  1.00 94.78           N  
ATOM   2483  CA  ALA A 436      -1.761  -2.743  -2.278  1.00 94.78           C  
ATOM   2484  C   ALA A 436      -1.779  -2.179  -3.696  1.00 94.78           C  
ATOM   2485  O   ALA A 436      -0.763  -1.679  -4.185  1.00 94.78           O  
ATOM   2486  CB  ALA A 436      -1.606  -4.261  -2.314  1.00 94.78           C  
ATOM   2487  N   GLU A 437      -2.869  -2.266  -4.402  1.00 94.01           N  
ATOM   2488  CA  GLU A 437      -3.007  -1.725  -5.750  1.00 94.01           C  
ATOM   2489  C   GLU A 437      -2.791  -0.214  -5.764  1.00 94.01           C  
ATOM   2490  O   GLU A 437      -2.140   0.317  -6.666  1.00 94.01           O  
ATOM   2491  CB  GLU A 437      -4.384  -2.064  -6.327  1.00 94.01           C  
ATOM   2492  CG  GLU A 437      -4.541  -3.524  -6.726  1.00 94.01           C  
ATOM   2493  CD  GLU A 437      -5.934  -3.862  -7.233  1.00 94.01           C  
ATOM   2494  OE1 GLU A 437      -6.133  -4.979  -7.763  1.00 94.01           O  
ATOM   2495  OE2 GLU A 437      -6.833  -3.002  -7.101  1.00 94.01           O1-
ATOM   2496  N   ARG A 438      -3.301   0.402  -4.809  1.00 90.47           N  
ATOM   2497  CA  ARG A 438      -3.133   1.849  -4.717  1.00 90.47           C  
ATOM   2498  C   ARG A 438      -1.672   2.216  -4.476  1.00 90.47           C  
ATOM   2499  O   ARG A 438      -1.178   3.207  -5.019  1.00 90.47           O  
ATOM   2500  CB  ARG A 438      -4.008   2.422  -3.600  1.00 90.47           C  
ATOM   2501  CG  ARG A 438      -5.484   2.504  -3.955  1.00 90.47           C  
ATOM   2502  CD  ARG A 438      -6.275   3.271  -2.905  1.00 90.47           C  
ATOM   2503  NE  ARG A 438      -7.571   3.706  -3.417  1.00 90.47           N  
ATOM   2504  CZ  ARG A 438      -8.613   4.038  -2.660  1.00 90.47           C  
ATOM   2505  NH1 ARG A 438      -8.531   3.992  -1.335  1.00 90.47           N1+
ATOM   2506  NH2 ARG A 438      -9.746   4.420  -3.231  1.00 90.47           N  
ATOM   2507  N   ALA A 439      -1.149   1.420  -3.620  1.00 90.45           N  
ATOM   2508  CA  ALA A 439       0.265   1.644  -3.332  1.00 90.45           C  
ATOM   2509  C   ALA A 439       1.107   1.531  -4.600  1.00 90.45           C  
ATOM   2510  O   ALA A 439       2.026   2.325  -4.815  1.00 90.45           O  
ATOM   2511  CB  ALA A 439       0.757   0.652  -2.281  1.00 90.45           C  
ATOM   2512  N   ALA A 440       0.788   0.599  -5.404  1.00 90.79           N  
ATOM   2513  CA  ALA A 440       1.522   0.384  -6.649  1.00 90.79           C  
ATOM   2514  C   ALA A 440       1.369   1.577  -7.588  1.00 90.79           C  
ATOM   2515  O   ALA A 440       2.267   1.870  -8.381  1.00 90.79           O  
ATOM   2516  CB  ALA A 440       1.045  -0.894  -7.334  1.00 90.79           C  
ATOM   2517  N   GLY A 441       0.247   2.324  -7.386  1.00 88.98           N  
ATOM   2518  CA  GLY A 441      -0.005   3.497  -8.209  1.00 88.98           C  
ATOM   2519  C   GLY A 441       0.525   4.780  -7.598  1.00 88.98           C  
ATOM   2520  O   GLY A 441       0.415   5.851  -8.198  1.00 88.98           O  
ATOM   2521  N   GLY A 442       1.131   4.711  -6.434  1.00 85.13           N  
ATOM   2522  CA  GLY A 442       1.673   5.876  -5.753  1.00 85.13           C  
ATOM   2523  C   GLY A 442       0.619   6.685  -5.021  1.00 85.13           C  
ATOM   2524  O   GLY A 442       0.799   7.881  -4.785  1.00 85.13           O  
ATOM   2525  N   GLU A 443      -0.517   6.016  -4.829  1.00 87.44           N  
ATOM   2526  CA  GLU A 443      -1.600   6.667  -4.099  1.00 87.44           C  
ATOM   2527  C   GLU A 443      -1.545   6.329  -2.612  1.00 87.44           C  
ATOM   2528  O   GLU A 443      -1.459   5.157  -2.239  1.00 87.44           O  
ATOM   2529  CB  GLU A 443      -2.958   6.265  -4.680  1.00 87.44           C  
ATOM   2530  CG  GLU A 443      -3.123   6.610  -6.153  1.00 87.44           C  
ATOM   2531  CD  GLU A 443      -4.398   6.048  -6.762  1.00 87.44           C  
ATOM   2532  OE1 GLU A 443      -4.472   5.920  -8.005  1.00 87.44           O  
ATOM   2533  OE2 GLU A 443      -5.331   5.733  -5.989  1.00 87.44           O1-
ATOM   2534  N   ALA A 444      -1.640   7.361  -1.777  1.00 84.66           N  
ATOM   2535  CA  ALA A 444      -1.631   7.172  -0.329  1.00 84.66           C  
ATOM   2536  C   ALA A 444      -3.017   6.793   0.184  1.00 84.66           C  
ATOM   2537  O   ALA A 444      -4.030   7.170  -0.410  1.00 84.66           O  
ATOM   2538  CB  ALA A 444      -1.135   8.436   0.370  1.00 84.66           C  
ATOM   2539  N   PRO A 445      -2.959   5.948   1.223  1.00 88.67           N  
ATOM   2540  CA  PRO A 445      -4.255   5.591   1.804  1.00 88.67           C  
ATOM   2541  C   PRO A 445      -5.025   6.805   2.321  1.00 88.67           C  
ATOM   2542  O   PRO A 445      -4.420   7.752   2.830  1.00 88.67           O  
ATOM   2543  CB  PRO A 445      -3.880   4.653   2.954  1.00 88.67           C  
ATOM   2544  CG  PRO A 445      -2.474   4.235   2.663  1.00 88.67           C  
ATOM   2545  CD  PRO A 445      -1.839   5.276   1.787  1.00 88.67           C  
ATOM   2546  N   SER A 446      -6.368   6.792   2.135  1.00 88.80           N  
ATOM   2547  CA  SER A 446      -7.256   7.872   2.552  1.00 88.80           C  
ATOM   2548  C   SER A 446      -7.790   7.636   3.961  1.00 88.80           C  
ATOM   2549  O   SER A 446      -7.560   6.576   4.548  1.00 88.80           O  
ATOM   2550  CB  SER A 446      -8.423   8.016   1.574  1.00 88.80           C  
ATOM   2551  OG  SER A 446      -9.265   6.877   1.624  1.00 88.80           O  
ATOM   2552  N   LEU A 447      -8.423   8.684   4.538  1.00 91.05           N  
ATOM   2553  CA  LEU A 447      -9.084   8.574   5.834  1.00 91.05           C  
ATOM   2554  C   LEU A 447     -10.155   7.488   5.808  1.00 91.05           C  
ATOM   2555  O   LEU A 447     -10.303   6.734   6.771  1.00 91.05           O  
ATOM   2556  CB  LEU A 447      -9.709   9.914   6.232  1.00 91.05           C  
ATOM   2557  CG  LEU A 447     -10.488   9.935   7.548  1.00 91.05           C  
ATOM   2558  CD1 LEU A 447      -9.559   9.630   8.718  1.00 91.05           C  
ATOM   2559  CD2 LEU A 447     -11.176  11.282   7.741  1.00 91.05           C  
ATOM   2560  N   GLU A 448     -10.829   7.395   4.769  1.00 91.68           N  
ATOM   2561  CA  GLU A 448     -11.853   6.362   4.635  1.00 91.68           C  
ATOM   2562  C   GLU A 448     -11.240   4.966   4.702  1.00 91.68           C  
ATOM   2563  O   GLU A 448     -11.807   4.063   5.320  1.00 91.68           O  
ATOM   2564  CB  GLU A 448     -12.623   6.536   3.324  1.00 91.68           C  
ATOM   2565  CG  GLU A 448     -13.771   5.552   3.150  1.00 91.68           C  
ATOM   2566  CD  GLU A 448     -14.591   5.801   1.894  1.00 91.68           C  
ATOM   2567  OE1 GLU A 448     -15.479   4.979   1.575  1.00 91.68           O  
ATOM   2568  OE2 GLU A 448     -14.342   6.828   1.222  1.00 91.68           O1-
ATOM   2569  N   ASP A 449     -10.060   4.787   4.041  1.00 91.63           N  
ATOM   2570  CA  ASP A 449      -9.357   3.510   4.104  1.00 91.63           C  
ATOM   2571  C   ASP A 449      -9.031   3.132   5.548  1.00 91.63           C  
ATOM   2572  O   ASP A 449      -9.172   1.972   5.938  1.00 91.63           O  
ATOM   2573  CB  ASP A 449      -8.074   3.562   3.272  1.00 91.63           C  
ATOM   2574  CG  ASP A 449      -8.339   3.675   1.781  1.00 91.63           C  
ATOM   2575  OD1 ASP A 449      -9.390   3.189   1.309  1.00 91.63           O  
ATOM   2576  OD2 ASP A 449      -7.487   4.252   1.070  1.00 91.63           O1-
ATOM   2577  N   TRP A 450      -8.655   4.115   6.299  1.00 92.50           N  
ATOM   2578  CA  TRP A 450      -8.332   3.889   7.704  1.00 92.50           C  
ATOM   2579  C   TRP A 450      -9.573   3.473   8.487  1.00 92.50           C  
ATOM   2580  O   TRP A 450      -9.536   2.506   9.252  1.00 92.50           O  
ATOM   2581  CB  TRP A 450      -7.720   5.148   8.324  1.00 92.50           C  
ATOM   2582  CG  TRP A 450      -7.576   5.084   9.815  1.00 92.50           C  
ATOM   2583  CD1 TRP A 450      -6.856   4.172  10.535  1.00 92.50           C  
ATOM   2584  CD2 TRP A 450      -8.174   5.967  10.770  1.00 92.50           C  
ATOM   2585  CE2 TRP A 450      -7.771   5.531  12.052  1.00 92.50           C  
ATOM   2586  CE3 TRP A 450      -9.011   7.086  10.665  1.00 92.50           C  
ATOM   2587  NE1 TRP A 450      -6.968   4.436  11.881  1.00 92.50           N  
ATOM   2588  CZ2 TRP A 450      -8.178   6.177  13.222  1.00 92.50           C  
ATOM   2589  CZ3 TRP A 450      -9.414   7.728  11.831  1.00 92.50           C  
ATOM   2590  CH2 TRP A 450      -8.996   7.269  13.091  1.00 92.50           C  
ATOM   2591  N   LEU A 451     -10.710   4.197   8.285  1.00 93.54           N  
ATOM   2592  CA  LEU A 451     -11.953   3.898   8.988  1.00 93.54           C  
ATOM   2593  C   LEU A 451     -12.470   2.514   8.612  1.00 93.54           C  
ATOM   2594  O   LEU A 451     -12.949   1.771   9.473  1.00 93.54           O  
ATOM   2595  CB  LEU A 451     -13.015   4.955   8.671  1.00 93.54           C  
ATOM   2596  CG  LEU A 451     -12.753   6.362   9.211  1.00 93.54           C  
ATOM   2597  CD1 LEU A 451     -13.787   7.341   8.665  1.00 93.54           C  
ATOM   2598  CD2 LEU A 451     -12.764   6.361  10.736  1.00 93.54           C  
ATOM   2599  N   CYS A 452     -12.373   2.177   7.345  1.00 93.75           N  
ATOM   2600  CA  CYS A 452     -12.778   0.855   6.880  1.00 93.75           C  
ATOM   2601  C   CYS A 452     -11.889  -0.229   7.478  1.00 93.75           C  
ATOM   2602  O   CYS A 452     -12.378  -1.282   7.891  1.00 93.75           O  
ATOM   2603  CB  CYS A 452     -12.727   0.784   5.354  1.00 93.75           C  
ATOM   2604  SG  CYS A 452     -13.324  -0.780   4.677  1.00 93.75           S  
ATOM   2605  N   CYS A 453     -10.589   0.032   7.494  1.00 94.57           N  
ATOM   2606  CA  CYS A 453      -9.631  -0.901   8.076  1.00 94.57           C  
ATOM   2607  C   CYS A 453      -9.940  -1.153   9.547  1.00 94.57           C  
ATOM   2608  O   CYS A 453      -9.872  -2.291  10.014  1.00 94.57           O  
ATOM   2609  CB  CYS A 453      -8.207  -0.369   7.928  1.00 94.57           C  
ATOM   2610  SG  CYS A 453      -7.555  -0.490   6.248  1.00 94.57           S  
ATOM   2611  N   GLU A 454     -10.276  -0.120  10.226  1.00 94.60           N  
ATOM   2612  CA  GLU A 454     -10.640  -0.256  11.633  1.00 94.60           C  
ATOM   2613  C   GLU A 454     -11.846  -1.175  11.805  1.00 94.60           C  
ATOM   2614  O   GLU A 454     -11.856  -2.036  12.688  1.00 94.60           O  
ATOM   2615  CB  GLU A 454     -10.932   1.116  12.248  1.00 94.60           C  
ATOM   2616  CG  GLU A 454     -11.238   1.069  13.738  1.00 94.60           C  
ATOM   2617  CD  GLU A 454     -11.596   2.427  14.320  1.00 94.60           C  
ATOM   2618  OE1 GLU A 454     -12.017   2.492  15.497  1.00 94.60           O  
ATOM   2619  OE2 GLU A 454     -11.455   3.435  13.592  1.00 94.60           O1-
ATOM   2620  N   TYR A 455     -12.794  -0.979  10.980  1.00 95.25           N  
ATOM   2621  CA  TYR A 455     -14.012  -1.780  11.028  1.00 95.25           C  
ATOM   2622  C   TYR A 455     -13.706  -3.253  10.785  1.00 95.25           C  
ATOM   2623  O   TYR A 455     -14.081  -4.112  11.587  1.00 95.25           O  
ATOM   2624  CB  TYR A 455     -15.026  -1.280   9.995  1.00 95.25           C  
ATOM   2625  CG  TYR A 455     -16.206  -2.202   9.807  1.00 95.25           C  
ATOM   2626  CD1 TYR A 455     -16.503  -2.738   8.556  1.00 95.25           C  
ATOM   2627  CD2 TYR A 455     -17.026  -2.539  10.878  1.00 95.25           C  
ATOM   2628  CE1 TYR A 455     -17.590  -3.587   8.377  1.00 95.25           C  
ATOM   2629  CE2 TYR A 455     -18.116  -3.387  10.711  1.00 95.25           C  
ATOM   2630  CZ  TYR A 455     -18.389  -3.906   9.459  1.00 95.25           C  
ATOM   2631  OH  TYR A 455     -19.467  -4.745   9.287  1.00 95.25           O  
ATOM   2632  N   LEU A 456     -13.005  -3.566   9.734  1.00 95.17           N  
ATOM   2633  CA  LEU A 456     -12.756  -4.945   9.327  1.00 95.17           C  
ATOM   2634  C   LEU A 456     -11.753  -5.615  10.260  1.00 95.17           C  
ATOM   2635  O   LEU A 456     -11.769  -6.837  10.421  1.00 95.17           O  
ATOM   2636  CB  LEU A 456     -12.242  -4.994   7.886  1.00 95.17           C  
ATOM   2637  CG  LEU A 456     -13.251  -4.634   6.793  1.00 95.17           C  
ATOM   2638  CD1 LEU A 456     -12.585  -4.679   5.422  1.00 95.17           C  
ATOM   2639  CD2 LEU A 456     -14.450  -5.574   6.842  1.00 95.17           C  
ATOM   2640  N   ALA A 457     -10.897  -4.840  10.836  1.00 95.13           N  
ATOM   2641  CA  ALA A 457      -9.936  -5.386  11.791  1.00 95.13           C  
ATOM   2642  C   ALA A 457     -10.625  -5.800  13.088  1.00 95.13           C  
ATOM   2643  O   ALA A 457     -10.247  -6.796  13.709  1.00 95.13           O  
ATOM   2644  CB  ALA A 457      -8.835  -4.368  12.078  1.00 95.13           C  
ATOM   2645  N   GLU A 458     -11.724  -5.101  13.494  1.00 93.91           N  
ATOM   2646  CA  GLU A 458     -12.382  -5.324  14.779  1.00 93.91           C  
ATOM   2647  C   GLU A 458     -13.665  -6.132  14.609  1.00 93.91           C  
ATOM   2648  O   GLU A 458     -14.177  -6.703  15.574  1.00 93.91           O  
ATOM   2649  CB  GLU A 458     -12.687  -3.990  15.465  1.00 93.91           C  
ATOM   2650  CG  GLU A 458     -11.448  -3.249  15.947  1.00 93.91           C  
ATOM   2651  CD  GLU A 458     -11.766  -1.925  16.625  1.00 93.91           C  
ATOM   2652  OE1 GLU A 458     -10.829  -1.252  17.111  1.00 93.91           O  
ATOM   2653  OE2 GLU A 458     -12.962  -1.559  16.670  1.00 93.91           O1-
ATOM   2654  N   ALA A 459     -14.124  -6.213  13.481  1.00 93.62           N  
ATOM   2655  CA  ALA A 459     -15.428  -6.817  13.219  1.00 93.62           C  
ATOM   2656  C   ALA A 459     -15.406  -8.316  13.505  1.00 93.62           C  
ATOM   2657  O   ALA A 459     -14.486  -9.020  13.083  1.00 93.62           O  
ATOM   2658  CB  ALA A 459     -15.854  -6.559  11.776  1.00 93.62           C  
ATOM   2659  N   THR A 460     -16.371  -8.770  14.350  1.00 92.47           N  
ATOM   2660  CA  THR A 460     -16.643 -10.180  14.609  1.00 92.47           C  
ATOM   2661  C   THR A 460     -18.049 -10.553  14.147  1.00 92.47           C  
ATOM   2662  O   THR A 460     -18.857  -9.677  13.830  1.00 92.47           O  
ATOM   2663  CB  THR A 460     -16.485 -10.514  16.104  1.00 92.47           C  
ATOM   2664  CG2 THR A 460     -15.101 -10.125  16.611  1.00 92.47           C  
ATOM   2665  OG1 THR A 460     -17.475  -9.799  16.854  1.00 92.47           O  
ATOM   2666  N   GLU A 461     -18.275 -11.868  13.980  1.00 92.23           N  
ATOM   2667  CA  GLU A 461     -19.600 -12.322  13.568  1.00 92.23           C  
ATOM   2668  C   GLU A 461     -20.678 -11.818  14.523  1.00 92.23           C  
ATOM   2669  O   GLU A 461     -21.755 -11.404  14.089  1.00 92.23           O  
ATOM   2670  CB  GLU A 461     -19.642 -13.850  13.486  1.00 92.23           C  
ATOM   2671  CG  GLU A 461     -18.774 -14.431  12.379  1.00 92.23           C  
ATOM   2672  CD  GLU A 461     -18.794 -15.951  12.336  1.00 92.23           C  
ATOM   2673  OE1 GLU A 461     -17.971 -16.548  11.607  1.00 92.23           O  
ATOM   2674  OE2 GLU A 461     -19.641 -16.549  13.037  1.00 92.23           O1-
ATOM   2675  N   SER A 462     -20.334 -11.748  15.752  1.00 91.81           N  
ATOM   2676  CA  SER A 462     -21.277 -11.319  16.780  1.00 91.81           C  
ATOM   2677  C   SER A 462     -21.548  -9.821  16.691  1.00 91.81           C  
ATOM   2678  O   SER A 462     -22.700  -9.388  16.768  1.00 91.81           O  
ATOM   2679  CB  SER A 462     -20.748 -11.668  18.172  1.00 91.81           C  
ATOM   2680  OG  SER A 462     -19.466 -11.100  18.379  1.00 91.81           O  
ATOM   2681  N   SER A 463     -20.458  -9.027  16.615  1.00 92.16           N  
ATOM   2682  CA  SER A 463     -20.620  -7.579  16.539  1.00 92.16           C  
ATOM   2683  C   SER A 463     -21.426  -7.177  15.307  1.00 92.16           C  
ATOM   2684  O   SER A 463     -22.251  -6.263  15.370  1.00 92.16           O  
ATOM   2685  CB  SER A 463     -19.257  -6.887  16.514  1.00 92.16           C  
ATOM   2686  OG  SER A 463     -18.575  -7.162  15.302  1.00 92.16           O  
ATOM   2687  N   MET A 464     -21.215  -7.828  14.198  1.00 90.49           N  
ATOM   2688  CA  MET A 464     -21.961  -7.555  12.973  1.00 90.49           C  
ATOM   2689  C   MET A 464     -23.422  -7.966  13.122  1.00 90.49           C  
ATOM   2690  O   MET A 464     -24.320  -7.262  12.656  1.00 90.49           O  
ATOM   2691  CB  MET A 464     -21.331  -8.284  11.785  1.00 90.49           C  
ATOM   2692  CG  MET A 464     -21.800  -7.772  10.432  1.00 90.49           C  
ATOM   2693  SD  MET A 464     -20.894  -8.545   9.036  1.00 90.49           S  
ATOM   2694  CE  MET A 464     -19.264  -7.776   9.247  1.00 90.49           C  
ATOM   2695  N   GLY A 465     -23.641  -9.171  13.737  1.00 90.23           N  
ATOM   2696  CA  GLY A 465     -24.999  -9.613  14.013  1.00 90.23           C  
ATOM   2697  C   GLY A 465     -25.792  -8.620  14.842  1.00 90.23           C  
ATOM   2698  O   GLY A 465     -26.958  -8.351  14.549  1.00 90.23           O  
ATOM   2699  N   GLN A 466     -25.143  -8.040  15.817  1.00 90.12           N  
ATOM   2700  CA  GLN A 466     -25.780  -7.051  16.679  1.00 90.12           C  
ATOM   2701  C   GLN A 466     -26.112  -5.778  15.906  1.00 90.12           C  
ATOM   2702  O   GLN A 466     -27.174  -5.185  16.102  1.00 90.12           O  
ATOM   2703  CB  GLN A 466     -24.883  -6.720  17.873  1.00 90.12           C  
ATOM   2704  CG  GLN A 466     -24.747  -7.859  18.874  1.00 90.12           C  
ATOM   2705  CD  GLN A 466     -23.726  -7.570  19.958  1.00 90.12           C  
ATOM   2706  NE2 GLN A 466     -23.353  -8.599  20.711  1.00 90.12           N  
ATOM   2707  OE1 GLN A 466     -23.275  -6.431  20.117  1.00 90.12           O  
ATOM   2708  N   ALA A 467     -25.175  -5.357  15.081  1.00 91.56           N  
ATOM   2709  CA  ALA A 467     -25.387  -4.171  14.255  1.00 91.56           C  
ATOM   2710  C   ALA A 467     -26.567  -4.367  13.307  1.00 91.56           C  
ATOM   2711  O   ALA A 467     -27.412  -3.480  13.166  1.00 91.56           O  
ATOM   2712  CB  ALA A 467     -24.123  -3.840  13.465  1.00 91.56           C  
ATOM   2713  N   LEU A 468     -26.642  -5.542  12.710  1.00 88.31           N  
ATOM   2714  CA  LEU A 468     -27.716  -5.845  11.770  1.00 88.31           C  
ATOM   2715  C   LEU A 468     -29.055  -5.950  12.490  1.00 88.31           C  
ATOM   2716  O   LEU A 468     -30.087  -5.541  11.954  1.00 88.31           O  
ATOM   2717  CB  LEU A 468     -27.422  -7.148  11.021  1.00 88.31           C  
ATOM   2718  CG  LEU A 468     -26.286  -7.101   9.999  1.00 88.31           C  
ATOM   2719  CD1 LEU A 468     -26.017  -8.495   9.441  1.00 88.31           C  
ATOM   2720  CD2 LEU A 468     -26.617  -6.125   8.875  1.00 88.31           C  
ATOM   2721  N   ALA A 469     -29.020  -6.476  13.690  1.00 88.18           N  
ATOM   2722  CA  ALA A 469     -30.226  -6.574  14.508  1.00 88.18           C  
ATOM   2723  C   ALA A 469     -30.769  -5.190  14.853  1.00 88.18           C  
ATOM   2724  O   ALA A 469     -31.983  -4.976  14.858  1.00 88.18           O  
ATOM   2725  CB  ALA A 469     -29.941  -7.364  15.783  1.00 88.18           C  
ATOM   2726  N   LEU A 470     -29.845  -4.248  15.142  1.00 88.96           N  
ATOM   2727  CA  LEU A 470     -30.235  -2.878  15.457  1.00 88.96           C  
ATOM   2728  C   LEU A 470     -30.882  -2.206  14.251  1.00 88.96           C  
ATOM   2729  O   LEU A 470     -31.876  -1.490  14.393  1.00 88.96           O  
ATOM   2730  CB  LEU A 470     -29.021  -2.068  15.917  1.00 88.96           C  
ATOM   2731  CG  LEU A 470     -29.293  -0.626  16.352  1.00 88.96           C  
ATOM   2732  CD1 LEU A 470     -29.463  -0.552  17.865  1.00 88.96           C  
ATOM   2733  CD2 LEU A 470     -28.167   0.293  15.889  1.00 88.96           C  
ATOM   2734  N   LEU A 471     -30.435  -2.542  13.094  1.00 87.08           N  
ATOM   2735  CA  LEU A 471     -30.885  -1.871  11.879  1.00 87.08           C  
ATOM   2736  C   LEU A 471     -32.179  -2.491  11.364  1.00 87.08           C  
ATOM   2737  O   LEU A 471     -33.094  -1.774  10.952  1.00 87.08           O  
ATOM   2738  CB  LEU A 471     -29.804  -1.943  10.796  1.00 87.08           C  
ATOM   2739  CG  LEU A 471     -28.571  -1.064  11.010  1.00 87.08           C  
ATOM   2740  CD1 LEU A 471     -27.485  -1.421  10.001  1.00 87.08           C  
ATOM   2741  CD2 LEU A 471     -28.941   0.412  10.906  1.00 87.08           C  
ATOM   2742  N   TRP A 472     -32.325  -3.854  11.535  1.00 81.37           N  
ATOM   2743  CA  TRP A 472     -33.390  -4.496  10.773  1.00 81.37           C  
ATOM   2744  C   TRP A 472     -34.332  -5.264  11.694  1.00 81.37           C  
ATOM   2745  O   TRP A 472     -35.367  -5.769  11.253  1.00 81.37           O  
ATOM   2746  CB  TRP A 472     -32.805  -5.440   9.719  1.00 81.37           C  
ATOM   2747  CG  TRP A 472     -32.153  -4.736   8.567  1.00 81.37           C  
ATOM   2748  CD1 TRP A 472     -32.753  -3.904   7.663  1.00 81.37           C  
ATOM   2749  CD2 TRP A 472     -30.773  -4.807   8.192  1.00 81.37           C  
ATOM   2750  CE2 TRP A 472     -30.608  -3.992   7.051  1.00 81.37           C  
ATOM   2751  CE3 TRP A 472     -29.660  -5.482   8.712  1.00 81.37           C  
ATOM   2752  NE1 TRP A 472     -31.829  -3.453   6.748  1.00 81.37           N  
ATOM   2753  CZ2 TRP A 472     -29.371  -3.833   6.420  1.00 81.37           C  
ATOM   2754  CZ3 TRP A 472     -28.431  -5.322   8.083  1.00 81.37           C  
ATOM   2755  CH2 TRP A 472     -28.299  -4.504   6.949  1.00 81.37           C  
ATOM   2756  N   ASP A 473     -34.026  -5.328  12.964  1.00 70.30           N  
ATOM   2757  CA  ASP A 473     -35.001  -5.958  13.849  1.00 70.30           C  
ATOM   2758  C   ASP A 473     -36.074  -4.961  14.281  1.00 70.30           C  
ATOM   2759  O   ASP A 473     -37.261  -5.292  14.310  1.00 70.30           O  
ATOM   2760  CB  ASP A 473     -34.308  -6.550  15.078  1.00 70.30           C  
ATOM   2761  CG  ASP A 473     -33.707  -7.920  14.816  1.00 70.30           C  
ATOM   2762  OD1 ASP A 473     -34.004  -8.526  13.764  1.00 70.30           O  
ATOM   2763  OD2 ASP A 473     -32.932  -8.399  15.672  1.00 70.30           O1-
TER   
ATOM   2764  N   PRO B 105     -18.462  13.313 -17.546  1.00 27.75           N  
ATOM   2765  CA  PRO B 105     -17.321  14.123 -17.114  1.00 27.75           C  
ATOM   2766  C   PRO B 105     -16.344  13.346 -16.235  1.00 27.75           C  
ATOM   2767  O   PRO B 105     -16.693  12.289 -15.704  1.00 27.75           O  
ATOM   2768  CB  PRO B 105     -17.974  15.263 -16.330  1.00 27.75           C  
ATOM   2769  CG  PRO B 105     -19.170  14.644 -15.681  1.00 27.75           C  
ATOM   2770  CD  PRO B 105     -19.294  13.227 -16.163  1.00 27.75           C  
ATOM   2771  N   ALA B 106     -15.026  13.168 -16.653  1.00 23.38           N  
ATOM   2772  CA  ALA B 106     -13.711  13.377 -16.053  1.00 23.38           C  
ATOM   2773  C   ALA B 106     -13.488  12.430 -14.877  1.00 23.38           C  
ATOM   2774  O   ALA B 106     -14.386  12.227 -14.057  1.00 23.38           O  
ATOM   2775  CB  ALA B 106     -13.557  14.827 -15.601  1.00 23.38           C  
ATOM   2776  N   CYS B 107     -13.226  11.214 -15.142  1.00 22.71           N  
ATOM   2777  CA  CYS B 107     -12.325  10.264 -14.499  1.00 22.71           C  
ATOM   2778  C   CYS B 107     -12.615  10.163 -13.006  1.00 22.71           C  
ATOM   2779  O   CYS B 107     -12.527  11.157 -12.283  1.00 22.71           O  
ATOM   2780  CB  CYS B 107     -10.869  10.673 -14.718  1.00 22.71           C  
ATOM   2781  SG  CYS B 107      -9.690   9.328 -14.472  1.00 22.71           S  
ATOM   2782  N   LEU B 108     -13.794   9.741 -12.548  1.00 23.07           N  
ATOM   2783  CA  LEU B 108     -14.127   9.255 -11.214  1.00 23.07           C  
ATOM   2784  C   LEU B 108     -12.915   8.609 -10.552  1.00 23.07           C  
ATOM   2785  O   LEU B 108     -12.240   7.776 -11.161  1.00 23.07           O  
ATOM   2786  CB  LEU B 108     -15.281   8.251 -11.282  1.00 23.07           C  
ATOM   2787  CG  LEU B 108     -16.668   8.830 -11.569  1.00 23.07           C  
ATOM   2788  CD1 LEU B 108     -17.658   7.710 -11.870  1.00 23.07           C  
ATOM   2789  CD2 LEU B 108     -17.149   9.675 -10.394  1.00 23.07           C  
ATOM   2790  N   PRO B 109     -12.011   9.257  -9.721  1.00 22.76           N  
ATOM   2791  CA  PRO B 109     -11.065   8.519  -8.881  1.00 22.76           C  
ATOM   2792  C   PRO B 109     -11.699   7.309  -8.199  1.00 22.76           C  
ATOM   2793  O   PRO B 109     -12.834   7.390  -7.722  1.00 22.76           O  
ATOM   2794  CB  PRO B 109     -10.624   9.560  -7.848  1.00 22.76           C  
ATOM   2795  CG  PRO B 109     -11.493  10.748  -8.108  1.00 22.76           C  
ATOM   2796  CD  PRO B 109     -12.522  10.370  -9.135  1.00 22.76           C  
ATOM   2797  N   ALA B 110     -12.027   6.213  -8.817  1.00 27.42           N  
ATOM   2798  CA  ALA B 110     -12.353   4.923  -8.213  1.00 27.42           C  
ATOM   2799  C   ALA B 110     -12.200   4.973  -6.696  1.00 27.42           C  
ATOM   2800  O   ALA B 110     -11.081   5.014  -6.180  1.00 27.42           O  
ATOM   2801  CB  ALA B 110     -11.471   3.823  -8.798  1.00 27.42           C  
ATOM   2802  N   GLU B 111     -12.485   6.178  -5.984  1.00 24.21           N  
ATOM   2803  CA  GLU B 111     -12.915   6.632  -4.665  1.00 24.21           C  
ATOM   2804  C   GLU B 111     -13.926   5.666  -4.052  1.00 24.21           C  
ATOM   2805  O   GLU B 111     -14.796   5.143  -4.751  1.00 24.21           O  
ATOM   2806  CB  GLU B 111     -13.515   8.038  -4.748  1.00 24.21           C  
ATOM   2807  CG  GLU B 111     -12.485   9.153  -4.640  1.00 24.21           C  
ATOM   2808  CD  GLU B 111     -13.107  10.534  -4.507  1.00 24.21           C  
ATOM   2809  OE1 GLU B 111     -12.361  11.519  -4.307  1.00 24.21           O  
ATOM   2810  OE2 GLU B 111     -14.351  10.631  -4.601  1.00 24.21           O1-
ATOM   2811  N   LEU B 112     -13.597   4.514  -3.391  1.00 27.58           N  
ATOM   2812  CA  LEU B 112     -14.238   3.666  -2.393  1.00 27.58           C  
ATOM   2813  C   LEU B 112     -15.694   3.401  -2.759  1.00 27.58           C  
ATOM   2814  O   LEU B 112     -16.606   3.864  -2.070  1.00 27.58           O  
ATOM   2815  CB  LEU B 112     -14.157   4.314  -1.008  1.00 27.58           C  
ATOM   2816  CG  LEU B 112     -12.882   4.045  -0.207  1.00 27.58           C  
ATOM   2817  CD1 LEU B 112     -12.759   5.040   0.942  1.00 27.58           C  
ATOM   2818  CD2 LEU B 112     -12.869   2.613   0.315  1.00 27.58           C  
ATOM   2819  N   THR B 113     -16.155   2.895  -3.918  1.00 28.61           N  
ATOM   2820  CA  THR B 113     -17.559   2.564  -3.703  1.00 28.61           C  
ATOM   2821  C   THR B 113     -17.726   1.075  -3.413  1.00 28.61           C  
ATOM   2822  O   THR B 113     -17.302   0.231  -4.206  1.00 28.61           O  
ATOM   2823  CB  THR B 113     -18.417   2.951  -4.923  1.00 28.61           C  
ATOM   2824  CG2 THR B 113     -19.872   3.175  -4.523  1.00 28.61           C  
ATOM   2825  OG1 THR B 113     -17.900   4.157  -5.499  1.00 28.61           O  
ATOM   2826  N   PHE B 114     -17.038   0.529  -2.474  1.00 36.21           N  
ATOM   2827  CA  PHE B 114     -17.739  -0.655  -1.991  1.00 36.21           C  
ATOM   2828  C   PHE B 114     -19.248  -0.459  -2.063  1.00 36.21           C  
ATOM   2829  O   PHE B 114     -19.942  -0.568  -1.050  1.00 36.21           O  
ATOM   2830  CB  PHE B 114     -17.319  -0.982  -0.555  1.00 36.21           C  
ATOM   2831  CG  PHE B 114     -15.902  -1.475  -0.433  1.00 36.21           C  
ATOM   2832  CD1 PHE B 114     -15.576  -2.784  -0.765  1.00 36.21           C  
ATOM   2833  CD2 PHE B 114     -14.896  -0.628   0.014  1.00 36.21           C  
ATOM   2834  CE1 PHE B 114     -14.266  -3.243  -0.654  1.00 36.21           C  
ATOM   2835  CE2 PHE B 114     -13.584  -1.080   0.128  1.00 36.21           C  
ATOM   2836  CZ  PHE B 114     -13.272  -2.388  -0.205  1.00 36.21           C  
ATOM   2837  N   GLY B 115     -19.787   0.634  -2.876  1.00 35.37           N  
ATOM   2838  CA  GLY B 115     -21.214   0.714  -3.141  1.00 35.37           C  
ATOM   2839  C   GLY B 115     -21.800  -0.588  -3.652  1.00 35.37           C  
ATOM   2840  O   GLY B 115     -21.062  -1.507  -4.016  1.00 35.37           O  
ATOM   2841  N   PRO B 116     -23.047  -0.983  -3.138  1.00 36.86           N  
ATOM   2842  CA  PRO B 116     -23.964  -2.070  -3.488  1.00 36.86           C  
ATOM   2843  C   PRO B 116     -23.714  -2.626  -4.888  1.00 36.86           C  
ATOM   2844  O   PRO B 116     -23.995  -3.799  -5.150  1.00 36.86           O  
ATOM   2845  CB  PRO B 116     -25.342  -1.410  -3.401  1.00 36.86           C  
ATOM   2846  CG  PRO B 116     -25.061   0.057  -3.362  1.00 36.86           C  
ATOM   2847  CD  PRO B 116     -23.597   0.255  -3.093  1.00 36.86           C  
ATOM   2848  N   ALA B 117     -22.856  -1.938  -5.754  1.00 31.53           N  
ATOM   2849  CA  ALA B 117     -22.971  -2.397  -7.136  1.00 31.53           C  
ATOM   2850  C   ALA B 117     -21.755  -3.224  -7.541  1.00 31.53           C  
ATOM   2851  O   ALA B 117     -21.822  -4.018  -8.483  1.00 31.53           O  
ATOM   2852  CB  ALA B 117     -23.140  -1.208  -8.079  1.00 31.53           C  
ATOM   2853  N   ASP B 118     -21.038  -3.943  -6.663  1.00 34.61           N  
ATOM   2854  CA  ASP B 118     -20.132  -4.931  -7.240  1.00 34.61           C  
ATOM   2855  C   ASP B 118     -19.889  -6.086  -6.270  1.00 34.61           C  
ATOM   2856  O   ASP B 118     -19.571  -5.864  -5.100  1.00 34.61           O  
ATOM   2857  CB  ASP B 118     -18.803  -4.280  -7.626  1.00 34.61           C  
ATOM   2858  CG  ASP B 118     -18.869  -3.537  -8.949  1.00 34.61           C  
ATOM   2859  OD1 ASP B 118     -19.770  -3.825  -9.766  1.00 34.61           O  
ATOM   2860  OD2 ASP B 118     -18.010  -2.658  -9.178  1.00 34.61           O1-
ATOM   2861  N   ALA B 119     -20.782  -6.903  -5.997  1.00 50.02           N  
ATOM   2862  CA  ALA B 119     -20.317  -8.165  -5.427  1.00 50.02           C  
ATOM   2863  C   ALA B 119     -18.850  -8.412  -5.768  1.00 50.02           C  
ATOM   2864  O   ALA B 119     -18.510  -8.675  -6.924  1.00 50.02           O  
ATOM   2865  CB  ALA B 119     -21.178  -9.323  -5.926  1.00 50.02           C  
ATOM   2866  N   PRO B 120     -17.911  -7.581  -5.092  1.00 53.94           N  
ATOM   2867  CA  PRO B 120     -16.484  -7.523  -5.418  1.00 53.94           C  
ATOM   2868  C   PRO B 120     -15.953  -8.842  -5.976  1.00 53.94           C  
ATOM   2869  O   PRO B 120     -15.118  -8.841  -6.884  1.00 53.94           O  
ATOM   2870  CB  PRO B 120     -15.828  -7.195  -4.075  1.00 53.94           C  
ATOM   2871  CG  PRO B 120     -16.958  -7.158  -3.097  1.00 53.94           C  
ATOM   2872  CD  PRO B 120     -18.236  -7.439  -3.833  1.00 53.94           C  
ATOM   2873  N   LEU B 121     -16.634  -9.962  -5.751  1.00 56.61           N  
ATOM   2874  CA  LEU B 121     -16.201 -11.254  -6.270  1.00 56.61           C  
ATOM   2875  C   LEU B 121     -17.331 -11.942  -7.029  1.00 56.61           C  
ATOM   2876  O   LEU B 121     -17.144 -13.033  -7.574  1.00 56.61           O  
ATOM   2877  CB  LEU B 121     -15.713 -12.154  -5.131  1.00 56.61           C  
ATOM   2878  CG  LEU B 121     -14.413 -11.734  -4.445  1.00 56.61           C  
ATOM   2879  CD1 LEU B 121     -14.142 -12.620  -3.234  1.00 56.61           C  
ATOM   2880  CD2 LEU B 121     -13.247 -11.792  -5.427  1.00 56.61           C  
ATOM   2881  N   GLY B 122     -18.507 -11.309  -7.217  1.00 64.98           N  
ATOM   2882  CA  GLY B 122     -19.647 -11.948  -7.854  1.00 64.98           C  
ATOM   2883  C   GLY B 122     -20.159 -13.154  -7.091  1.00 64.98           C  
ATOM   2884  O   GLY B 122     -20.732 -14.072  -7.681  1.00 64.98           O  
ATOM   2885  N   LEU B 123     -19.785 -13.196  -5.755  1.00 70.49           N  
ATOM   2886  CA  LEU B 123     -20.238 -14.340  -4.973  1.00 70.49           C  
ATOM   2887  C   LEU B 123     -21.665 -14.129  -4.477  1.00 70.49           C  
ATOM   2888  O   LEU B 123     -22.005 -13.048  -3.993  1.00 70.49           O  
ATOM   2889  CB  LEU B 123     -19.303 -14.582  -3.785  1.00 70.49           C  
ATOM   2890  CG  LEU B 123     -17.874 -15.008  -4.123  1.00 70.49           C  
ATOM   2891  CD1 LEU B 123     -17.022 -15.055  -2.859  1.00 70.49           C  
ATOM   2892  CD2 LEU B 123     -17.871 -16.362  -4.825  1.00 70.49           C  
ATOM   2893  N   SER B 124     -22.490 -15.057  -4.848  1.00 72.59           N  
ATOM   2894  CA  SER B 124     -23.834 -15.085  -4.280  1.00 72.59           C  
ATOM   2895  C   SER B 124     -23.819 -15.609  -2.848  1.00 72.59           C  
ATOM   2896  O   SER B 124     -22.788 -16.083  -2.365  1.00 72.59           O  
ATOM   2897  CB  SER B 124     -24.761 -15.949  -5.137  1.00 72.59           C  
ATOM   2898  OG  SER B 124     -24.353 -17.306  -5.107  1.00 72.59           O  
ATOM   2899  N   LEU B 125     -24.904 -15.284  -2.060  1.00 73.82           N  
ATOM   2900  CA  LEU B 125     -25.048 -15.826  -0.714  1.00 73.82           C  
ATOM   2901  C   LEU B 125     -24.816 -17.334  -0.708  1.00 73.82           C  
ATOM   2902  O   LEU B 125     -24.186 -17.865   0.209  1.00 73.82           O  
ATOM   2903  CB  LEU B 125     -26.438 -15.510  -0.155  1.00 73.82           C  
ATOM   2904  CG  LEU B 125     -26.670 -15.851   1.318  1.00 73.82           C  
ATOM   2905  CD1 LEU B 125     -26.012 -14.806   2.214  1.00 73.82           C  
ATOM   2906  CD2 LEU B 125     -28.162 -15.954   1.615  1.00 73.82           C  
ATOM   2907  N   ARG B 126     -25.278 -18.063  -1.754  1.00 76.10           N  
ATOM   2908  CA  ARG B 126     -25.086 -19.504  -1.886  1.00 76.10           C  
ATOM   2909  C   ARG B 126     -23.604 -19.852  -1.983  1.00 76.10           C  
ATOM   2910  O   ARG B 126     -23.151 -20.830  -1.385  1.00 76.10           O  
ATOM   2911  CB  ARG B 126     -25.831 -20.036  -3.112  1.00 76.10           C  
ATOM   2912  CG  ARG B 126     -25.838 -21.553  -3.219  1.00 76.10           C  
ATOM   2913  CD  ARG B 126     -26.624 -22.029  -4.432  1.00 76.10           C  
ATOM   2914  NE  ARG B 126     -26.568 -23.482  -4.574  1.00 76.10           N  
ATOM   2915  CZ  ARG B 126     -27.106 -24.166  -5.579  1.00 76.10           C  
ATOM   2916  NH1 ARG B 126     -27.755 -23.541  -6.555  1.00 76.10           N1+
ATOM   2917  NH2 ARG B 126     -26.995 -25.486  -5.610  1.00 76.10           N  
ATOM   2918  N   ASP B 127     -22.887 -19.026  -2.670  1.00 81.79           N  
ATOM   2919  CA  ASP B 127     -21.453 -19.238  -2.841  1.00 81.79           C  
ATOM   2920  C   ASP B 127     -20.708 -19.043  -1.522  1.00 81.79           C  
ATOM   2921  O   ASP B 127     -19.721 -19.732  -1.253  1.00 81.79           O  
ATOM   2922  CB  ASP B 127     -20.894 -18.291  -3.905  1.00 81.79           C  
ATOM   2923  CG  ASP B 127     -21.426 -18.583  -5.297  1.00 81.79           C  
ATOM   2924  OD1 ASP B 127     -21.644 -19.768  -5.630  1.00 81.79           O  
ATOM   2925  OD2 ASP B 127     -21.626 -17.620  -6.069  1.00 81.79           O1-
ATOM   2926  N   LEU B 128     -21.229 -18.144  -0.705  1.00 84.14           N  
ATOM   2927  CA  LEU B 128     -20.585 -17.837   0.568  1.00 84.14           C  
ATOM   2928  C   LEU B 128     -20.715 -19.006   1.538  1.00 84.14           C  
ATOM   2929  O   LEU B 128     -19.908 -19.145   2.460  1.00 84.14           O  
ATOM   2930  CB  LEU B 128     -21.194 -16.576   1.186  1.00 84.14           C  
ATOM   2931  CG  LEU B 128     -20.800 -15.246   0.541  1.00 84.14           C  
ATOM   2932  CD1 LEU B 128     -21.660 -14.114   1.093  1.00 84.14           C  
ATOM   2933  CD2 LEU B 128     -19.320 -14.960   0.767  1.00 84.14           C  
ATOM   2934  N   HIS B 129     -21.633 -19.879   1.270  1.00 83.57           N  
ATOM   2935  CA  HIS B 129     -21.837 -21.033   2.138  1.00 83.57           C  
ATOM   2936  C   HIS B 129     -20.933 -22.193   1.734  1.00 83.57           C  
ATOM   2937  O   HIS B 129     -20.745 -23.136   2.506  1.00 83.57           O  
ATOM   2938  CB  HIS B 129     -23.302 -21.474   2.107  1.00 83.57           C  
ATOM   2939  CG  HIS B 129     -24.224 -20.542   2.828  1.00 83.57           C  
ATOM   2940  CD2 HIS B 129     -24.693 -20.561   4.098  1.00 83.57           C  
ATOM   2941  ND1 HIS B 129     -24.775 -19.430   2.229  1.00 83.57           N  
ATOM   2942  CE1 HIS B 129     -25.545 -18.803   3.103  1.00 83.57           C  
ATOM   2943  NE2 HIS B 129     -25.512 -19.469   4.244  1.00 83.57           N  
ATOM   2944  N   SER B 130     -20.358 -22.014   0.529  1.00 87.88           N  
ATOM   2945  CA  SER B 130     -19.409 -23.015   0.053  1.00 87.88           C  
ATOM   2946  C   SER B 130     -17.970 -22.546   0.238  1.00 87.88           C  
ATOM   2947  O   SER B 130     -17.520 -21.623  -0.444  1.00 87.88           O  
ATOM   2948  CB  SER B 130     -19.664 -23.338  -1.420  1.00 87.88           C  
ATOM   2949  OG  SER B 130     -18.638 -24.166  -1.938  1.00 87.88           O  
ATOM   2950  N   PRO B 131     -17.158 -23.107   1.196  1.00 85.79           N  
ATOM   2951  CA  PRO B 131     -15.768 -22.713   1.436  1.00 85.79           C  
ATOM   2952  C   PRO B 131     -14.896 -22.835   0.189  1.00 85.79           C  
ATOM   2953  O   PRO B 131     -14.021 -21.997  -0.041  1.00 85.79           O  
ATOM   2954  CB  PRO B 131     -15.307 -23.689   2.522  1.00 85.79           C  
ATOM   2955  CG  PRO B 131     -16.235 -24.855   2.407  1.00 85.79           C  
ATOM   2956  CD  PRO B 131     -17.564 -24.359   1.913  1.00 85.79           C  
ATOM   2957  N   GLU B 132     -15.142 -23.827  -0.614  1.00 87.33           N  
ATOM   2958  CA  GLU B 132     -14.366 -24.035  -1.833  1.00 87.33           C  
ATOM   2959  C   GLU B 132     -14.591 -22.902  -2.830  1.00 87.33           C  
ATOM   2960  O   GLU B 132     -13.642 -22.417  -3.451  1.00 87.33           O  
ATOM   2961  CB  GLU B 132     -14.722 -25.378  -2.474  1.00 87.33           C  
ATOM   2962  CG  GLU B 132     -14.210 -26.584  -1.700  1.00 87.33           C  
ATOM   2963  CD  GLU B 132     -14.545 -27.910  -2.365  1.00 87.33           C  
ATOM   2964  OE1 GLU B 132     -14.192 -28.974  -1.808  1.00 87.33           O  
ATOM   2965  OE2 GLU B 132     -15.165 -27.884  -3.452  1.00 87.33           O1-
ATOM   2966  N   ALA B 133     -15.834 -22.490  -2.978  1.00 88.41           N  
ATOM   2967  CA  ALA B 133     -16.178 -21.394  -3.879  1.00 88.41           C  
ATOM   2968  C   ALA B 133     -15.540 -20.085  -3.421  1.00 88.41           C  
ATOM   2969  O   ALA B 133     -15.032 -19.315  -4.238  1.00 88.41           O  
ATOM   2970  CB  ALA B 133     -17.694 -21.238  -3.974  1.00 88.41           C  
ATOM   2971  N   VAL B 134     -15.568 -19.853  -2.136  1.00 88.52           N  
ATOM   2972  CA  VAL B 134     -15.024 -18.623  -1.571  1.00 88.52           C  
ATOM   2973  C   VAL B 134     -13.514 -18.577  -1.790  1.00 88.52           C  
ATOM   2974  O   VAL B 134     -12.980 -17.574  -2.271  1.00 88.52           O  
ATOM   2975  CB  VAL B 134     -15.348 -18.498  -0.065  1.00 88.52           C  
ATOM   2976  CG1 VAL B 134     -14.620 -17.303   0.547  1.00 88.52           C  
ATOM   2977  CG2 VAL B 134     -16.856 -18.374   0.147  1.00 88.52           C  
ATOM   2978  N   HIS B 135     -12.848 -19.678  -1.598  1.00 87.97           N  
ATOM   2979  CA  HIS B 135     -11.394 -19.733  -1.700  1.00 87.97           C  
ATOM   2980  C   HIS B 135     -10.940 -19.631  -3.153  1.00 87.97           C  
ATOM   2981  O   HIS B 135      -9.955 -18.953  -3.454  1.00 87.97           O  
ATOM   2982  CB  HIS B 135     -10.861 -21.022  -1.072  1.00 87.97           C  
ATOM   2983  CG  HIS B 135     -11.116 -21.123   0.398  1.00 87.97           C  
ATOM   2984  CD2 HIS B 135     -10.438 -20.615   1.455  1.00 87.97           C  
ATOM   2985  ND1 HIS B 135     -12.182 -21.821   0.922  1.00 87.97           N  
ATOM   2986  CE1 HIS B 135     -12.149 -21.737   2.242  1.00 87.97           C  
ATOM   2987  NE2 HIS B 135     -11.101 -21.010   2.590  1.00 87.97           N  
ATOM   2988  N   THR B 136     -11.635 -20.341  -3.962  1.00 89.08           N  
ATOM   2989  CA  THR B 136     -11.315 -20.283  -5.384  1.00 89.08           C  
ATOM   2990  C   THR B 136     -11.501 -18.867  -5.922  1.00 89.08           C  
ATOM   2991  O   THR B 136     -10.673 -18.377  -6.693  1.00 89.08           O  
ATOM   2992  CB  THR B 136     -12.187 -21.261  -6.193  1.00 89.08           C  
ATOM   2993  CG2 THR B 136     -11.829 -21.220  -7.675  1.00 89.08           C  
ATOM   2994  OG1 THR B 136     -11.985 -22.591  -5.701  1.00 89.08           O  
ATOM   2995  N   ALA B 137     -12.541 -18.225  -5.490  1.00 89.82           N  
ATOM   2996  CA  ALA B 137     -12.824 -16.858  -5.920  1.00 89.82           C  
ATOM   2997  C   ALA B 137     -11.765 -15.890  -5.402  1.00 89.82           C  
ATOM   2998  O   ALA B 137     -11.302 -15.015  -6.138  1.00 89.82           O  
ATOM   2999  CB  ALA B 137     -14.211 -16.428  -5.447  1.00 89.82           C  
ATOM   3000  N   LEU B 138     -11.378 -16.016  -4.157  1.00 90.13           N  
ATOM   3001  CA  LEU B 138     -10.363 -15.154  -3.561  1.00 90.13           C  
ATOM   3002  C   LEU B 138      -9.011 -15.359  -4.236  1.00 90.13           C  
ATOM   3003  O   LEU B 138      -8.297 -14.392  -4.511  1.00 90.13           O  
ATOM   3004  CB  LEU B 138     -10.243 -15.427  -2.059  1.00 90.13           C  
ATOM   3005  CG  LEU B 138      -9.470 -14.390  -1.242  1.00 90.13           C  
ATOM   3006  CD1 LEU B 138     -10.043 -14.293   0.169  1.00 90.13           C  
ATOM   3007  CD2 LEU B 138      -7.987 -14.740  -1.199  1.00 90.13           C  
ATOM   3008  N   ALA B 139      -8.672 -16.626  -4.474  1.00 91.12           N  
ATOM   3009  CA  ALA B 139      -7.412 -16.932  -5.148  1.00 91.12           C  
ATOM   3010  C   ALA B 139      -7.371 -16.310  -6.541  1.00 91.12           C  
ATOM   3011  O   ALA B 139      -6.350 -15.752  -6.949  1.00 91.12           O  
ATOM   3012  CB  ALA B 139      -7.209 -18.442  -5.237  1.00 91.12           C  
ATOM   3013  N   ALA B 140      -8.467 -16.409  -7.231  1.00 91.57           N  
ATOM   3014  CA  ALA B 140      -8.546 -15.829  -8.569  1.00 91.57           C  
ATOM   3015  C   ALA B 140      -8.432 -14.308  -8.516  1.00 91.57           C  
ATOM   3016  O   ALA B 140      -7.740 -13.702  -9.338  1.00 91.57           O  
ATOM   3017  CB  ALA B 140      -9.849 -16.238  -9.251  1.00 91.57           C  
ATOM   3018  N   ARG B 141      -9.088 -13.688  -7.638  1.00 91.95           N  
ATOM   3019  CA  ARG B 141      -9.049 -12.238  -7.480  1.00 91.95           C  
ATOM   3020  C   ARG B 141      -7.654 -11.769  -7.077  1.00 91.95           C  
ATOM   3021  O   ARG B 141      -7.174 -10.744  -7.565  1.00 91.95           O  
ATOM   3022  CB  ARG B 141     -10.075 -11.782  -6.442  1.00 91.95           C  
ATOM   3023  CG  ARG B 141     -10.107 -10.277  -6.227  1.00 91.95           C  
ATOM   3024  CD  ARG B 141     -10.443  -9.531  -7.510  1.00 91.95           C  
ATOM   3025  NE  ARG B 141     -10.516  -8.089  -7.292  1.00 91.95           N  
ATOM   3026  CZ  ARG B 141     -10.217  -7.168  -8.205  1.00 91.95           C  
ATOM   3027  NH1 ARG B 141      -9.819  -7.523  -9.421  1.00 91.95           N1+
ATOM   3028  NH2 ARG B 141     -10.318  -5.883  -7.900  1.00 91.95           N  
ATOM   3029  N   GLN B 142      -7.014 -12.467  -6.184  1.00 92.53           N  
ATOM   3030  CA  GLN B 142      -5.659 -12.129  -5.763  1.00 92.53           C  
ATOM   3031  C   GLN B 142      -4.690 -12.172  -6.942  1.00 92.53           C  
ATOM   3032  O   GLN B 142      -3.834 -11.296  -7.080  1.00 92.53           O  
ATOM   3033  CB  GLN B 142      -5.186 -13.078  -4.660  1.00 92.53           C  
ATOM   3034  CG  GLN B 142      -5.869 -12.849  -3.319  1.00 92.53           C  
ATOM   3035  CD  GLN B 142      -5.521 -11.507  -2.704  1.00 92.53           C  
ATOM   3036  NE2 GLN B 142      -6.472 -10.919  -1.985  1.00 92.53           N  
ATOM   3037  OE1 GLN B 142      -4.407 -11.002  -2.873  1.00 92.53           O  
ATOM   3038  N   LEU B 143      -4.807 -13.250  -7.710  1.00 94.42           N  
ATOM   3039  CA  LEU B 143      -3.950 -13.354  -8.886  1.00 94.42           C  
ATOM   3040  C   LEU B 143      -4.197 -12.194  -9.843  1.00 94.42           C  
ATOM   3041  O   LEU B 143      -3.249 -11.593 -10.355  1.00 94.42           O  
ATOM   3042  CB  LEU B 143      -4.187 -14.685  -9.606  1.00 94.42           C  
ATOM   3043  CG  LEU B 143      -3.371 -14.922 -10.877  1.00 94.42           C  
ATOM   3044  CD1 LEU B 143      -1.879 -14.824 -10.576  1.00 94.42           C  
ATOM   3045  CD2 LEU B 143      -3.711 -16.278 -11.486  1.00 94.42           C  
ATOM   3046  N   GLN B 144      -5.438 -11.921 -10.090  1.00 94.59           N  
ATOM   3047  CA  GLN B 144      -5.772 -10.786 -10.944  1.00 94.59           C  
ATOM   3048  C   GLN B 144      -5.253  -9.480 -10.350  1.00 94.59           C  
ATOM   3049  O   GLN B 144      -4.739  -8.624 -11.073  1.00 94.59           O  
ATOM   3050  CB  GLN B 144      -7.283 -10.701 -11.160  1.00 94.59           C  
ATOM   3051  CG  GLN B 144      -7.704  -9.617 -12.143  1.00 94.59           C  
ATOM   3052  CD  GLN B 144      -7.240  -9.897 -13.560  1.00 94.59           C  
ATOM   3053  NE2 GLN B 144      -7.858  -9.232 -14.529  1.00 94.59           N  
ATOM   3054  OE1 GLN B 144      -6.331 -10.704 -13.781  1.00 94.59           O  
ATOM   3055  N   GLY B 145      -5.478  -9.319  -9.072  1.00 93.63           N  
ATOM   3056  CA  GLY B 145      -4.955  -8.151  -8.382  1.00 93.63           C  
ATOM   3057  C   GLY B 145      -3.451  -8.004  -8.514  1.00 93.63           C  
ATOM   3058  O   GLY B 145      -2.946  -6.900  -8.729  1.00 93.63           O  
ATOM   3059  N   LEU B 146      -2.750  -9.093  -8.355  1.00 95.39           N  
ATOM   3060  CA  LEU B 146      -1.298  -9.081  -8.491  1.00 95.39           C  
ATOM   3061  C   LEU B 146      -0.887  -8.648  -9.894  1.00 95.39           C  
ATOM   3062  O   LEU B 146       0.081  -7.902 -10.060  1.00 95.39           O  
ATOM   3063  CB  LEU B 146      -0.718 -10.463  -8.181  1.00 95.39           C  
ATOM   3064  CG  LEU B 146       0.777 -10.516  -7.863  1.00 95.39           C  
ATOM   3065  CD1 LEU B 146       1.035 -11.439  -6.677  1.00 95.39           C  
ATOM   3066  CD2 LEU B 146       1.568 -10.973  -9.084  1.00 95.39           C  
ATOM   3067  N   ARG B 147      -1.610  -9.056 -10.885  1.00 95.49           N  
ATOM   3068  CA  ARG B 147      -1.335  -8.640 -12.257  1.00 95.49           C  
ATOM   3069  C   ARG B 147      -1.563  -7.142 -12.431  1.00 95.49           C  
ATOM   3070  O   ARG B 147      -0.809  -6.472 -13.140  1.00 95.49           O  
ATOM   3071  CB  ARG B 147      -2.207  -9.421 -13.241  1.00 95.49           C  
ATOM   3072  CG  ARG B 147      -1.806 -10.879 -13.398  1.00 95.49           C  
ATOM   3073  CD  ARG B 147      -2.774 -11.638 -14.295  1.00 95.49           C  
ATOM   3074  NE  ARG B 147      -2.321 -13.003 -14.543  1.00 95.49           N  
ATOM   3075  CZ  ARG B 147      -3.093 -13.987 -14.998  1.00 95.49           C  
ATOM   3076  NH1 ARG B 147      -4.376 -13.773 -15.265  1.00 95.49           N1+
ATOM   3077  NH2 ARG B 147      -2.578 -15.193 -15.188  1.00 95.49           N  
ATOM   3078  N   THR B 148      -2.600  -6.692 -11.772  1.00 95.50           N  
ATOM   3079  CA  THR B 148      -2.870  -5.258 -11.805  1.00 95.50           C  
ATOM   3080  C   THR B 148      -1.749  -4.481 -11.120  1.00 95.50           C  
ATOM   3081  O   THR B 148      -1.299  -3.453 -11.629  1.00 95.50           O  
ATOM   3082  CB  THR B 148      -4.214  -4.928 -11.131  1.00 95.50           C  
ATOM   3083  CG2 THR B 148      -4.529  -3.439 -11.233  1.00 95.50           C  
ATOM   3084  OG1 THR B 148      -5.259  -5.671 -11.771  1.00 95.50           O  
ATOM   3085  N   ILE B 149      -1.353  -4.942  -9.994  1.00 95.32           N  
ATOM   3086  CA  ILE B 149      -0.259  -4.318  -9.257  1.00 95.32           C  
ATOM   3087  C   ILE B 149       1.001  -4.301 -10.119  1.00 95.32           C  
ATOM   3088  O   ILE B 149       1.679  -3.276 -10.219  1.00 95.32           O  
ATOM   3089  CB  ILE B 149       0.014  -5.050  -7.923  1.00 95.32           C  
ATOM   3090  CG1 ILE B 149      -1.182  -4.898  -6.976  1.00 95.32           C  
ATOM   3091  CG2 ILE B 149       1.298  -4.527  -7.273  1.00 95.32           C  
ATOM   3092  CD1 ILE B 149      -1.126  -5.808  -5.757  1.00 95.32           C  
ATOM   3093  N   TYR B 150       1.262  -5.433 -10.696  1.00 95.22           N  
ATOM   3094  CA  TYR B 150       2.421  -5.524 -11.576  1.00 95.22           C  
ATOM   3095  C   TYR B 150       2.332  -4.503 -12.704  1.00 95.22           C  
ATOM   3096  O   TYR B 150       3.304  -3.801 -12.993  1.00 95.22           O  
ATOM   3097  CB  TYR B 150       2.545  -6.936 -12.158  1.00 95.22           C  
ATOM   3098  CG  TYR B 150       3.545  -7.043 -13.284  1.00 95.22           C  
ATOM   3099  CD1 TYR B 150       3.131  -7.315 -14.586  1.00 95.22           C  
ATOM   3100  CD2 TYR B 150       4.905  -6.874 -13.047  1.00 95.22           C  
ATOM   3101  CE1 TYR B 150       4.049  -7.416 -15.626  1.00 95.22           C  
ATOM   3102  CE2 TYR B 150       5.832  -6.974 -14.080  1.00 95.22           C  
ATOM   3103  CZ  TYR B 150       5.395  -7.244 -15.363  1.00 95.22           C  
ATOM   3104  OH  TYR B 150       6.308  -7.344 -16.389  1.00 95.22           O  
ATOM   3105  N   ALA B 151       1.272  -4.411 -13.375  1.00 93.92           N  
ATOM   3106  CA  ALA B 151       1.067  -3.476 -14.479  1.00 93.92           C  
ATOM   3107  C   ALA B 151       1.247  -2.033 -14.016  1.00 93.92           C  
ATOM   3108  O   ALA B 151       1.866  -1.225 -14.711  1.00 93.92           O  
ATOM   3109  CB  ALA B 151      -0.321  -3.668 -15.086  1.00 93.92           C  
ATOM   3110  N   ARG B 152       0.740  -1.735 -12.907  1.00 93.44           N  
ATOM   3111  CA  ARG B 152       0.846  -0.378 -12.380  1.00 93.44           C  
ATOM   3112  C   ARG B 152       2.289  -0.043 -12.018  1.00 93.44           C  
ATOM   3113  O   ARG B 152       2.760   1.065 -12.285  1.00 93.44           O  
ATOM   3114  CB  ARG B 152      -0.055  -0.204 -11.156  1.00 93.44           C  
ATOM   3115  CG  ARG B 152      -1.538  -0.145 -11.486  1.00 93.44           C  
ATOM   3116  CD  ARG B 152      -2.379   0.156 -10.253  1.00 93.44           C  
ATOM   3117  NE  ARG B 152      -3.795   0.284 -10.585  1.00 93.44           N  
ATOM   3118  CZ  ARG B 152      -4.737   0.695  -9.740  1.00 93.44           C  
ATOM   3119  NH1 ARG B 152      -4.430   1.028  -8.492  1.00 93.44           N1+
ATOM   3120  NH2 ARG B 152      -5.996   0.774 -10.147  1.00 93.44           N  
ATOM   3121  N   LEU B 153       2.940  -1.010 -11.336  1.00 91.83           N  
ATOM   3122  CA  LEU B 153       4.345  -0.805 -11.004  1.00 91.83           C  
ATOM   3123  C   LEU B 153       5.186  -0.658 -12.267  1.00 91.83           C  
ATOM   3124  O   LEU B 153       6.099   0.169 -12.318  1.00 91.83           O  
ATOM   3125  CB  LEU B 153       4.872  -1.967 -10.158  1.00 91.83           C  
ATOM   3126  CG  LEU B 153       4.429  -1.996  -8.694  1.00 91.83           C  
ATOM   3127  CD1 LEU B 153       4.884  -3.290  -8.028  1.00 91.83           C  
ATOM   3128  CD2 LEU B 153       4.973  -0.783  -7.947  1.00 91.83           C  
ATOM   3129  N   ARG B 154       4.862  -1.476 -13.216  1.00 91.82           N  
ATOM   3130  CA  ARG B 154       5.558  -1.383 -14.495  1.00 91.82           C  
ATOM   3131  C   ARG B 154       5.373  -0.003 -15.119  1.00 91.82           C  
ATOM   3132  O   ARG B 154       6.336   0.603 -15.593  1.00 91.82           O  
ATOM   3133  CB  ARG B 154       5.062  -2.464 -15.457  1.00 91.82           C  
ATOM   3134  CG  ARG B 154       5.780  -2.472 -16.798  1.00 91.82           C  
ATOM   3135  CD  ARG B 154       5.309  -3.617 -17.683  1.00 91.82           C  
ATOM   3136  NE  ARG B 154       5.946  -3.579 -18.997  1.00 91.82           N  
ATOM   3137  CZ  ARG B 154       6.351  -4.650 -19.674  1.00 91.82           C  
ATOM   3138  NH1 ARG B 154       6.192  -5.869 -19.172  1.00 91.82           N1+
ATOM   3139  NH2 ARG B 154       6.918  -4.501 -20.862  1.00 91.82           N  
ATOM   3140  N   ALA B 155       4.177   0.487 -15.136  1.00 90.34           N  
ATOM   3141  CA  ALA B 155       3.888   1.814 -15.673  1.00 90.34           C  
ATOM   3142  C   ALA B 155       4.646   2.894 -14.906  1.00 90.34           C  
ATOM   3143  O   ALA B 155       5.177   3.832 -15.504  1.00 90.34           O  
ATOM   3144  CB  ALA B 155       2.387   2.090 -15.630  1.00 90.34           C  
ATOM   3145  N   ARG B 156       4.719   2.789 -13.686  1.00 87.46           N  
ATOM   3146  CA  ARG B 156       5.407   3.748 -12.827  1.00 87.46           C  
ATOM   3147  C   ARG B 156       6.913   3.714 -13.065  1.00 87.46           C  
ATOM   3148  O   ARG B 156       7.555   4.762 -13.162  1.00 87.46           O  
ATOM   3149  CB  ARG B 156       5.102   3.467 -11.354  1.00 87.46           C  
ATOM   3150  CG  ARG B 156       5.657   4.512 -10.400  1.00 87.46           C  
ATOM   3151  CD  ARG B 156       5.262   4.225  -8.958  1.00 87.46           C  
ATOM   3152  NE  ARG B 156       5.929   5.130  -8.026  1.00 87.46           N  
ATOM   3153  CZ  ARG B 156       5.839   5.055  -6.701  1.00 87.46           C  
ATOM   3154  NH1 ARG B 156       5.106   4.111  -6.123  1.00 87.46           N1+
ATOM   3155  NH2 ARG B 156       6.488   5.931  -5.947  1.00 87.46           N  
ATOM   3156  N   LEU B 157       7.495   2.480 -13.129  1.00 87.01           N  
ATOM   3157  CA  LEU B 157       8.938   2.314 -13.258  1.00 87.01           C  
ATOM   3158  C   LEU B 157       9.394   2.612 -14.682  1.00 87.01           C  
ATOM   3159  O   LEU B 157      10.533   3.032 -14.899  1.00 87.01           O  
ATOM   3160  CB  LEU B 157       9.352   0.893 -12.865  1.00 87.01           C  
ATOM   3161  CG  LEU B 157       9.227   0.536 -11.383  1.00 87.01           C  
ATOM   3162  CD1 LEU B 157       9.483  -0.952 -11.173  1.00 87.01           C  
ATOM   3163  CD2 LEU B 157      10.190   1.373 -10.548  1.00 87.01           C  
ATOM   3164  N   MET B 158       8.509   2.359 -15.618  1.00 86.43           N  
ATOM   3165  CA  MET B 158       8.856   2.580 -17.019  1.00 86.43           C  
ATOM   3166  C   MET B 158       8.432   3.974 -17.471  1.00 86.43           C  
ATOM   3167  O   MET B 158       8.803   4.417 -18.559  1.00 86.43           O  
ATOM   3168  CB  MET B 158       8.202   1.521 -17.909  1.00 86.43           C  
ATOM   3169  CG  MET B 158       8.767   0.123 -17.714  1.00 86.43           C  
ATOM   3170  SD  MET B 158      10.513  -0.012 -18.263  1.00 86.43           S  
ATOM   3171  CE  MET B 158      10.290   0.073 -20.062  1.00 86.43           C  
ATOM   3172  N   GLY B 159       7.549   4.739 -16.618  1.00 78.79           N  
ATOM   3173  CA  GLY B 159       7.037   6.047 -16.996  1.00 78.79           C  
ATOM   3174  C   GLY B 159       8.036   7.166 -16.771  1.00 78.79           C  
ATOM   3175  O   GLY B 159       9.156   6.924 -16.314  1.00 78.79           O  
ATOM   3176  N   GLY B 160       7.851   8.397 -17.448  1.00 70.03           N  
ATOM   3177  CA  GLY B 160       8.689   9.572 -17.273  1.00 70.03           C  
ATOM   3178  C   GLY B 160       9.814   9.659 -18.287  1.00 70.03           C  
ATOM   3179  O   GLY B 160      10.828  10.316 -18.042  1.00 70.03           O  
ATOM   3180  N   HIS B 161       9.721   8.903 -19.391  1.00 73.41           N  
ATOM   3181  CA  HIS B 161      10.724   8.944 -20.449  1.00 73.41           C  
ATOM   3182  C   HIS B 161      10.627  10.239 -21.249  1.00 73.41           C  
ATOM   3183  O   HIS B 161       9.527  10.692 -21.575  1.00 73.41           O  
ATOM   3184  CB  HIS B 161      10.571   7.739 -21.379  1.00 73.41           C  
ATOM   3185  CG  HIS B 161      11.871   7.220 -21.906  1.00 73.41           C  
ATOM   3186  CD2 HIS B 161      12.416   5.982 -21.866  1.00 73.41           C  
ATOM   3187  ND1 HIS B 161      12.779   8.020 -22.567  1.00 73.41           N  
ATOM   3188  CE1 HIS B 161      13.828   7.292 -22.912  1.00 73.41           C  
ATOM   3189  NE2 HIS B 161      13.633   6.052 -22.498  1.00 73.41           N  
ATOM   3190  N   PRO B 162      11.806  11.016 -21.282  1.00 75.51           N  
ATOM   3191  CA  PRO B 162      11.808  12.318 -21.951  1.00 75.51           C  
ATOM   3192  C   PRO B 162      11.369  12.232 -23.411  1.00 75.51           C  
ATOM   3193  O   PRO B 162      11.016  13.249 -24.015  1.00 75.51           O  
ATOM   3194  CB  PRO B 162      13.267  12.767 -21.845  1.00 75.51           C  
ATOM   3195  CG  PRO B 162      14.037  11.509 -21.604  1.00 75.51           C  
ATOM   3196  CD  PRO B 162      13.123  10.506 -20.961  1.00 75.51           C  
ATOM   3197  N   GLY B 163      10.902  11.075 -23.924  1.00 79.48           N  
ATOM   3198  CA  GLY B 163      10.589  10.960 -25.339  1.00 79.48           C  
ATOM   3199  C   GLY B 163      11.804  11.116 -26.234  1.00 79.48           C  
ATOM   3200  O   GLY B 163      12.921  11.300 -25.747  1.00 79.48           O  
ATOM   3201  N   PRO B 164      11.642  10.973 -27.626  1.00 84.18           N  
ATOM   3202  CA  PRO B 164      12.741  11.083 -28.589  1.00 84.18           C  
ATOM   3203  C   PRO B 164      13.370  12.474 -28.610  1.00 84.18           C  
ATOM   3204  O   PRO B 164      12.677  13.472 -28.395  1.00 84.18           O  
ATOM   3205  CB  PRO B 164      12.069  10.767 -29.928  1.00 84.18           C  
ATOM   3206  CG  PRO B 164      10.609  10.961 -29.678  1.00 84.18           C  
ATOM   3207  CD  PRO B 164      10.355  10.825 -28.204  1.00 84.18           C  
ATOM   3208  N   CYS B 165      14.742  12.547 -28.660  1.00 82.59           N  
ATOM   3209  CA  CYS B 165      15.511  13.784 -28.739  1.00 82.59           C  
ATOM   3210  C   CYS B 165      15.825  14.140 -30.187  1.00 82.59           C  
ATOM   3211  O   CYS B 165      16.197  13.271 -30.978  1.00 82.59           O  
ATOM   3212  CB  CYS B 165      16.809  13.660 -27.942  1.00 82.59           C  
ATOM   3213  SG  CYS B 165      16.555  13.330 -26.184  1.00 82.59           S  
ATOM   3214  N   HIS B 166      15.459  15.412 -30.499  1.00 80.79           N  
ATOM   3215  CA  HIS B 166      15.727  15.934 -31.835  1.00 80.79           C  
ATOM   3216  C   HIS B 166      16.816  17.001 -31.801  1.00 80.79           C  
ATOM   3217  O   HIS B 166      17.051  17.621 -30.762  1.00 80.79           O  
ATOM   3218  CB  HIS B 166      14.450  16.506 -32.453  1.00 80.79           C  
ATOM   3219  CG  HIS B 166      13.321  15.527 -32.512  1.00 80.79           C  
ATOM   3220  CD2 HIS B 166      12.135  15.496 -31.860  1.00 80.79           C  
ATOM   3221  ND1 HIS B 166      13.345  14.411 -33.321  1.00 80.79           N  
ATOM   3222  CE1 HIS B 166      12.219  13.735 -33.163  1.00 80.79           C  
ATOM   3223  NE2 HIS B 166      11.468  14.373 -32.281  1.00 80.79           N  
ATOM   3224  N   PRO B 167      17.657  17.053 -32.799  1.00 74.36           N  
ATOM   3225  CA  PRO B 167      18.749  18.026 -32.870  1.00 74.36           C  
ATOM   3226  C   PRO B 167      18.282  19.457 -32.611  1.00 74.36           C  
ATOM   3227  O   PRO B 167      19.069  20.296 -32.164  1.00 74.36           O  
ATOM   3228  CB  PRO B 167      19.267  17.872 -34.302  1.00 74.36           C  
ATOM   3229  CG  PRO B 167      18.756  16.542 -34.752  1.00 74.36           C  
ATOM   3230  CD  PRO B 167      17.540  16.198 -33.940  1.00 74.36           C  
ATOM   3231  N   GLY B 168      17.016  19.853 -32.590  1.00 77.10           N  
ATOM   3232  CA  GLY B 168      16.485  21.184 -32.343  1.00 77.10           C  
ATOM   3233  C   GLY B 168      16.251  21.470 -30.872  1.00 77.10           C  
ATOM   3234  O   GLY B 168      16.011  22.617 -30.488  1.00 77.10           O  
ATOM   3235  N   HIS B 169      16.483  20.525 -30.064  1.00 83.56           N  
ATOM   3236  CA  HIS B 169      16.312  20.694 -28.625  1.00 83.56           C  
ATOM   3237  C   HIS B 169      17.523  21.382 -28.003  1.00 83.56           C  
ATOM   3238  O   HIS B 169      18.612  21.375 -28.583  1.00 83.56           O  
ATOM   3239  CB  HIS B 169      16.074  19.342 -27.951  1.00 83.56           C  
ATOM   3240  CG  HIS B 169      14.726  18.759 -28.236  1.00 83.56           C  
ATOM   3241  CD2 HIS B 169      13.564  18.827 -27.545  1.00 83.56           C  
ATOM   3242  ND1 HIS B 169      14.467  17.995 -29.353  1.00 83.56           N  
ATOM   3243  CE1 HIS B 169      13.200  17.618 -29.337  1.00 83.56           C  
ATOM   3244  NE2 HIS B 169      12.629  18.110 -28.251  1.00 83.56           N  
ATOM   3245  N   SER B 170      17.202  22.171 -26.983  1.00 85.10           N  
ATOM   3246  CA  SER B 170      18.265  22.866 -26.264  1.00 85.10           C  
ATOM   3247  C   SER B 170      18.929  21.951 -25.240  1.00 85.10           C  
ATOM   3248  O   SER B 170      18.282  21.497 -24.293  1.00 85.10           O  
ATOM   3249  CB  SER B 170      17.716  24.112 -25.567  1.00 85.10           C  
ATOM   3250  OG  SER B 170      17.183  25.023 -26.512  1.00 85.10           O  
ATOM   3251  N   PHE B 171      20.198  21.603 -25.545  1.00 86.92           N  
ATOM   3252  CA  PHE B 171      20.961  20.725 -24.666  1.00 86.92           C  
ATOM   3253  C   PHE B 171      22.056  21.502 -23.944  1.00 86.92           C  
ATOM   3254  O   PHE B 171      22.654  22.417 -24.514  1.00 86.92           O  
ATOM   3255  CB  PHE B 171      21.575  19.568 -25.460  1.00 86.92           C  
ATOM   3256  CG  PHE B 171      20.557  18.690 -26.138  1.00 86.92           C  
ATOM   3257  CD1 PHE B 171      19.862  17.726 -25.419  1.00 86.92           C  
ATOM   3258  CD2 PHE B 171      20.296  18.830 -27.494  1.00 86.92           C  
ATOM   3259  CE1 PHE B 171      18.919  16.912 -26.044  1.00 86.92           C  
ATOM   3260  CE2 PHE B 171      19.356  18.021 -28.126  1.00 86.92           C  
ATOM   3261  CZ  PHE B 171      18.669  17.062 -27.399  1.00 86.92           C  
ATOM   3262  N   ARG B 172      22.198  21.189 -22.686  1.00 87.81           N  
ATOM   3263  CA  ARG B 172      23.269  21.768 -21.881  1.00 87.81           C  
ATOM   3264  C   ARG B 172      24.031  20.687 -21.124  1.00 87.81           C  
ATOM   3265  O   ARG B 172      23.425  19.824 -20.486  1.00 87.81           O  
ATOM   3266  CB  ARG B 172      22.706  22.798 -20.899  1.00 87.81           C  
ATOM   3267  CG  ARG B 172      23.771  23.632 -20.204  1.00 87.81           C  
ATOM   3268  CD  ARG B 172      23.156  24.684 -19.291  1.00 87.81           C  
ATOM   3269  NE  ARG B 172      24.165  25.601 -18.769  1.00 87.81           N  
ATOM   3270  CZ  ARG B 172      23.952  26.496 -17.809  1.00 87.81           C  
ATOM   3271  NH1 ARG B 172      22.755  26.613 -17.244  1.00 87.81           N1+
ATOM   3272  NH2 ARG B 172      24.942  27.281 -17.410  1.00 87.81           N  
ATOM   3273  N   LEU B 173      25.367  20.831 -21.194  1.00 88.90           N  
ATOM   3274  CA  LEU B 173      26.236  19.909 -20.471  1.00 88.90           C  
ATOM   3275  C   LEU B 173      26.340  20.301 -19.001  1.00 88.90           C  
ATOM   3276  O   LEU B 173      26.636  21.454 -18.680  1.00 88.90           O  
ATOM   3277  CB  LEU B 173      27.630  19.878 -21.103  1.00 88.90           C  
ATOM   3278  CG  LEU B 173      28.612  18.855 -20.530  1.00 88.90           C  
ATOM   3279  CD1 LEU B 173      28.135  17.438 -20.829  1.00 88.90           C  
ATOM   3280  CD2 LEU B 173      30.011  19.083 -21.091  1.00 88.90           C  
ATOM   3281  N   LEU B 174      26.049  19.341 -18.131  1.00 86.50           N  
ATOM   3282  CA  LEU B 174      26.043  19.618 -16.699  1.00 86.50           C  
ATOM   3283  C   LEU B 174      27.457  19.577 -16.131  1.00 86.50           C  
ATOM   3284  O   LEU B 174      27.822  20.413 -15.301  1.00 86.50           O  
ATOM   3285  CB  LEU B 174      25.155  18.612 -15.962  1.00 86.50           C  
ATOM   3286  CG  LEU B 174      23.645  18.797 -16.119  1.00 86.50           C  
ATOM   3287  CD1 LEU B 174      22.897  17.650 -15.448  1.00 86.50           C  
ATOM   3288  CD2 LEU B 174      23.207  20.138 -15.540  1.00 86.50           C  
ATOM   3289  N   ASP B 175      28.201  18.527 -16.571  1.00 84.04           N  
ATOM   3290  CA  ASP B 175      29.564  18.336 -16.086  1.00 84.04           C  
ATOM   3291  C   ASP B 175      30.512  17.994 -17.233  1.00 84.04           C  
ATOM   3292  O   ASP B 175      30.138  17.274 -18.161  1.00 84.04           O  
ATOM   3293  CB  ASP B 175      29.607  17.237 -15.023  1.00 84.04           C  
ATOM   3294  CG  ASP B 175      28.928  17.640 -13.726  1.00 84.04           C  
ATOM   3295  OD1 ASP B 175      28.880  18.849 -13.413  1.00 84.04           O  
ATOM   3296  OD2 ASP B 175      28.440  16.740 -13.008  1.00 84.04           O1-
ATOM   3297  N   SER B 176      31.764  18.583 -17.139  1.00 85.02           N  
ATOM   3298  CA  SER B 176      32.775  18.320 -18.157  1.00 85.02           C  
ATOM   3299  C   SER B 176      33.456  16.975 -17.927  1.00 85.02           C  
ATOM   3300  O   SER B 176      34.130  16.454 -18.817  1.00 85.02           O  
ATOM   3301  CB  SER B 176      33.822  19.435 -18.174  1.00 85.02           C  
ATOM   3302  OG  SER B 176      34.276  19.718 -16.862  1.00 85.02           O  
ATOM   3303  N   SER B 177      33.261  16.349 -16.723  1.00 88.67           N  
ATOM   3304  CA  SER B 177      33.801  15.032 -16.401  1.00 88.67           C  
ATOM   3305  C   SER B 177      32.740  13.947 -16.550  1.00 88.67           C  
ATOM   3306  O   SER B 177      31.559  14.188 -16.291  1.00 88.67           O  
ATOM   3307  CB  SER B 177      34.362  15.016 -14.978  1.00 88.67           C  
ATOM   3308  OG  SER B 177      33.341  15.284 -14.032  1.00 88.67           O  
ATOM   3309  N   PRO B 178      33.217  12.797 -17.075  1.00 89.14           N  
ATOM   3310  CA  PRO B 178      32.254  11.704 -17.232  1.00 89.14           C  
ATOM   3311  C   PRO B 178      31.676  11.231 -15.900  1.00 89.14           C  
ATOM   3312  O   PRO B 178      32.393  11.173 -14.897  1.00 89.14           O  
ATOM   3313  CB  PRO B 178      33.082  10.597 -17.891  1.00 89.14           C  
ATOM   3314  CG  PRO B 178      34.496  10.900 -17.511  1.00 89.14           C  
ATOM   3315  CD  PRO B 178      34.632  12.384 -17.326  1.00 89.14           C  
ATOM   3316  N   CYS B 179      30.379  11.069 -15.871  1.00 87.98           N  
ATOM   3317  CA  CYS B 179      29.751  10.571 -14.653  1.00 87.98           C  
ATOM   3318  C   CYS B 179      29.987   9.074 -14.490  1.00 87.98           C  
ATOM   3319  O   CYS B 179      29.938   8.551 -13.376  1.00 87.98           O  
ATOM   3320  CB  CYS B 179      28.250  10.861 -14.666  1.00 87.98           C  
ATOM   3321  SG  CYS B 179      27.401  10.235 -16.132  1.00 87.98           S  
ATOM   3322  N   ALA B 180      30.113   8.360 -15.531  1.00 88.55           N  
ATOM   3323  CA  ALA B 180      30.402   6.929 -15.524  1.00 88.55           C  
ATOM   3324  C   ALA B 180      31.247   6.533 -16.731  1.00 88.55           C  
ATOM   3325  O   ALA B 180      31.170   7.168 -17.786  1.00 88.55           O  
ATOM   3326  CB  ALA B 180      29.105   6.124 -15.499  1.00 88.55           C  
ATOM   3327  N   GLU B 181      32.123   5.552 -16.381  1.00 90.53           N  
ATOM   3328  CA  GLU B 181      33.002   5.047 -17.431  1.00 90.53           C  
ATOM   3329  C   GLU B 181      32.818   3.545 -17.629  1.00 90.53           C  
ATOM   3330  O   GLU B 181      32.986   2.764 -16.690  1.00 90.53           O  
ATOM   3331  CB  GLU B 181      34.465   5.359 -17.105  1.00 90.53           C  
ATOM   3332  CG  GLU B 181      35.435   4.989 -18.217  1.00 90.53           C  
ATOM   3333  CD  GLU B 181      36.879   5.342 -17.896  1.00 90.53           C  
ATOM   3334  OE1 GLU B 181      37.789   4.910 -18.639  1.00 90.53           O  
ATOM   3335  OE2 GLU B 181      37.101   6.055 -16.892  1.00 90.53           O1-
ATOM   3336  N   SER B 182      32.336   3.231 -18.893  1.00 88.19           N  
ATOM   3337  CA  SER B 182      32.249   1.818 -19.247  1.00 88.19           C  
ATOM   3338  C   SER B 182      33.471   1.371 -20.042  1.00 88.19           C  
ATOM   3339  O   SER B 182      34.372   2.170 -20.307  1.00 88.19           O  
ATOM   3340  CB  SER B 182      30.979   1.544 -20.053  1.00 88.19           C  
ATOM   3341  OG  SER B 182      31.096   2.061 -21.367  1.00 88.19           O  
ATOM   3342  N   GLY B 183      33.563   0.038 -20.283  1.00 84.91           N  
ATOM   3343  CA  GLY B 183      34.690  -0.493 -21.033  1.00 84.91           C  
ATOM   3344  C   GLY B 183      34.838   0.127 -22.409  1.00 84.91           C  
ATOM   3345  O   GLY B 183      35.953   0.399 -22.857  1.00 84.91           O  
ATOM   3346  N   ASP B 184      33.764   0.531 -23.057  1.00 86.66           N  
ATOM   3347  CA  ASP B 184      33.799   0.945 -24.457  1.00 86.66           C  
ATOM   3348  C   ASP B 184      33.300   2.380 -24.617  1.00 86.66           C  
ATOM   3349  O   ASP B 184      33.414   2.966 -25.695  1.00 86.66           O  
ATOM   3350  CB  ASP B 184      32.961  -0.002 -25.318  1.00 86.66           C  
ATOM   3351  CG  ASP B 184      33.510  -1.417 -25.349  1.00 86.66           C  
ATOM   3352  OD1 ASP B 184      34.739  -1.598 -25.209  1.00 86.66           O  
ATOM   3353  OD2 ASP B 184      32.707  -2.360 -25.519  1.00 86.66           O1-
ATOM   3354  N   ALA B 185      32.737   2.978 -23.553  1.00 89.84           N  
ATOM   3355  CA  ALA B 185      32.112   4.285 -23.739  1.00 89.84           C  
ATOM   3356  C   ALA B 185      32.236   5.137 -22.479  1.00 89.84           C  
ATOM   3357  O   ALA B 185      32.405   4.608 -21.378  1.00 89.84           O  
ATOM   3358  CB  ALA B 185      30.644   4.122 -24.125  1.00 89.84           C  
ATOM   3359  N   LEU B 186      32.237   6.512 -22.719  1.00 91.51           N  
ATOM   3360  CA  LEU B 186      32.177   7.497 -21.645  1.00 91.51           C  
ATOM   3361  C   LEU B 186      30.798   8.145 -21.578  1.00 91.51           C  
ATOM   3362  O   LEU B 186      30.207   8.464 -22.612  1.00 91.51           O  
ATOM   3363  CB  LEU B 186      33.250   8.571 -21.841  1.00 91.51           C  
ATOM   3364  CG  LEU B 186      34.700   8.085 -21.860  1.00 91.51           C  
ATOM   3365  CD1 LEU B 186      35.624   9.193 -22.354  1.00 91.51           C  
ATOM   3366  CD2 LEU B 186      35.122   7.607 -20.475  1.00 91.51           C  
ATOM   3367  N   TYR B 187      30.261   8.334 -20.325  1.00 92.67           N  
ATOM   3368  CA  TYR B 187      28.925   8.886 -20.134  1.00 92.67           C  
ATOM   3369  C   TYR B 187      28.994  10.279 -19.520  1.00 92.67           C  
ATOM   3370  O   TYR B 187      29.634  10.478 -18.485  1.00 92.67           O  
ATOM   3371  CB  TYR B 187      28.085   7.965 -19.244  1.00 92.67           C  
ATOM   3372  CG  TYR B 187      27.807   6.615 -19.859  1.00 92.67           C  
ATOM   3373  CD1 TYR B 187      26.671   6.402 -20.636  1.00 92.67           C  
ATOM   3374  CD2 TYR B 187      28.680   5.549 -19.664  1.00 92.67           C  
ATOM   3375  CE1 TYR B 187      26.410   5.159 -21.204  1.00 92.67           C  
ATOM   3376  CE2 TYR B 187      28.429   4.302 -20.227  1.00 92.67           C  
ATOM   3377  CZ  TYR B 187      27.293   4.117 -20.994  1.00 92.67           C  
ATOM   3378  OH  TYR B 187      27.040   2.884 -21.553  1.00 92.67           O  
ATOM   3379  N   TYR B 188      28.356  11.258 -20.210  1.00 92.30           N  
ATOM   3380  CA  TYR B 188      28.308  12.643 -19.754  1.00 92.30           C  
ATOM   3381  C   TYR B 188      26.873  13.078 -19.482  1.00 92.30           C  
ATOM   3382  O   TYR B 188      25.967  12.775 -20.263  1.00 92.30           O  
ATOM   3383  CB  TYR B 188      28.948  13.572 -20.790  1.00 92.30           C  
ATOM   3384  CG  TYR B 188      30.432  13.359 -20.961  1.00 92.30           C  
ATOM   3385  CD1 TYR B 188      31.352  14.110 -20.232  1.00 92.30           C  
ATOM   3386  CD2 TYR B 188      30.918  12.409 -21.852  1.00 92.30           C  
ATOM   3387  CE1 TYR B 188      32.721  13.918 -20.388  1.00 92.30           C  
ATOM   3388  CE2 TYR B 188      32.285  12.209 -22.017  1.00 92.30           C  
ATOM   3389  CZ  TYR B 188      33.177  12.967 -21.281  1.00 92.30           C  
ATOM   3390  OH  TYR B 188      34.531  12.773 -21.439  1.00 92.30           O  
ATOM   3391  N   ARG B 189      26.669  13.774 -18.359  1.00 91.84           N  
ATOM   3392  CA  ARG B 189      25.343  14.259 -17.991  1.00 91.84           C  
ATOM   3393  C   ARG B 189      24.952  15.474 -18.826  1.00 91.84           C  
ATOM   3394  O   ARG B 189      25.712  16.440 -18.919  1.00 91.84           O  
ATOM   3395  CB  ARG B 189      25.291  14.608 -16.502  1.00 91.84           C  
ATOM   3396  CG  ARG B 189      25.275  13.395 -15.586  1.00 91.84           C  
ATOM   3397  CD  ARG B 189      25.215  13.797 -14.119  1.00 91.84           C  
ATOM   3398  NE  ARG B 189      25.353  12.642 -13.237  1.00 91.84           N  
ATOM   3399  CZ  ARG B 189      25.470  12.709 -11.913  1.00 91.84           C  
ATOM   3400  NH1 ARG B 189      25.466  13.881 -11.290  1.00 91.84           N1+
ATOM   3401  NH2 ARG B 189      25.590  11.594 -11.207  1.00 91.84           N  
ATOM   3402  N   VAL B 190      23.751  15.334 -19.401  1.00 89.83           N  
ATOM   3403  CA  VAL B 190      23.246  16.410 -20.247  1.00 89.83           C  
ATOM   3404  C   VAL B 190      21.814  16.755 -19.845  1.00 89.83           C  
ATOM   3405  O   VAL B 190      21.060  15.885 -19.400  1.00 89.83           O  
ATOM   3406  CB  VAL B 190      23.301  16.029 -21.744  1.00 89.83           C  
ATOM   3407  CG1 VAL B 190      22.732  17.152 -22.608  1.00 89.83           C  
ATOM   3408  CG2 VAL B 190      24.736  15.707 -22.158  1.00 89.83           C  
ATOM   3409  N   VAL B 191      21.463  18.001 -19.943  1.00 89.11           N  
ATOM   3410  CA  VAL B 191      20.109  18.460 -19.652  1.00 89.11           C  
ATOM   3411  C   VAL B 191      19.433  18.927 -20.940  1.00 89.11           C  
ATOM   3412  O   VAL B 191      20.039  19.639 -21.743  1.00 89.11           O  
ATOM   3413  CB  VAL B 191      20.108  19.599 -18.607  1.00 89.11           C  
ATOM   3414  CG1 VAL B 191      18.695  20.143 -18.403  1.00 89.11           C  
ATOM   3415  CG2 VAL B 191      20.691  19.107 -17.283  1.00 89.11           C  
ATOM   3416  N   ARG B 192      18.232  18.330 -21.070  1.00 85.90           N  
ATOM   3417  CA  ARG B 192      17.369  18.797 -22.149  1.00 85.90           C  
ATOM   3418  C   ARG B 192      16.285  19.730 -21.619  1.00 85.90           C  
ATOM   3419  O   ARG B 192      15.517  19.356 -20.731  1.00 85.90           O  
ATOM   3420  CB  ARG B 192      16.730  17.612 -22.878  1.00 85.90           C  
ATOM   3421  CG  ARG B 192      15.777  18.015 -23.992  1.00 85.90           C  
ATOM   3422  CD  ARG B 192      14.944  16.836 -24.475  1.00 85.90           C  
ATOM   3423  NE  ARG B 192      13.868  17.265 -25.364  1.00 85.90           N  
ATOM   3424  CZ  ARG B 192      12.884  16.482 -25.796  1.00 85.90           C  
ATOM   3425  NH1 ARG B 192      12.820  15.208 -25.427  1.00 85.90           N1+
ATOM   3426  NH2 ARG B 192      11.956  16.975 -26.603  1.00 85.90           N  
ATOM   3427  N   ALA B 193      16.323  20.929 -22.152  1.00 81.22           N  
ATOM   3428  CA  ALA B 193      15.289  21.900 -21.803  1.00 81.22           C  
ATOM   3429  C   ALA B 193      14.183  21.926 -22.854  1.00 81.22           C  
ATOM   3430  O   ALA B 193      14.445  22.176 -24.033  1.00 81.22           O  
ATOM   3431  CB  ALA B 193      15.897  23.291 -21.641  1.00 81.22           C  
ATOM   3432  N   HIS B 194      13.034  21.292 -22.501  1.00 73.19           N  
ATOM   3433  CA  HIS B 194      11.880  21.321 -23.393  1.00 73.19           C  
ATOM   3434  C   HIS B 194      10.692  22.012 -22.732  1.00 73.19           C  
ATOM   3435  O   HIS B 194      10.138  21.504 -21.754  1.00 73.19           O  
ATOM   3436  CB  HIS B 194      11.494  19.903 -23.817  1.00 73.19           C  
ATOM   3437  CG  HIS B 194      10.403  19.859 -24.839  1.00 73.19           C  
ATOM   3438  CD2 HIS B 194      10.443  19.966 -26.187  1.00 73.19           C  
ATOM   3439  ND1 HIS B 194       9.077  19.688 -24.504  1.00 73.19           N  
ATOM   3440  CE1 HIS B 194       8.347  19.692 -25.607  1.00 73.19           C  
ATOM   3441  NE2 HIS B 194       9.151  19.859 -26.642  1.00 73.19           N  
ATOM   3442  N   GLU B 195      10.396  23.288 -23.200  1.00 72.14           N  
ATOM   3443  CA  GLU B 195       9.299  24.116 -22.707  1.00 72.14           C  
ATOM   3444  C   GLU B 195       9.508  24.496 -21.244  1.00 72.14           C  
ATOM   3445  O   GLU B 195      10.354  25.335 -20.930  1.00 72.14           O  
ATOM   3446  CB  GLU B 195       7.960  23.393 -22.877  1.00 72.14           C  
ATOM   3447  CG  GLU B 195       7.572  23.151 -24.329  1.00 72.14           C  
ATOM   3448  CD  GLU B 195       6.203  22.509 -24.484  1.00 72.14           C  
ATOM   3449  OE1 GLU B 195       5.706  22.408 -25.629  1.00 72.14           O  
ATOM   3450  OE2 GLU B 195       5.621  22.105 -23.453  1.00 72.14           O1-
ATOM   3451  N   ASP B 196       8.802  23.744 -20.308  1.00 68.84           N  
ATOM   3452  CA  ASP B 196       8.870  24.012 -18.874  1.00 68.84           C  
ATOM   3453  C   ASP B 196       9.425  22.808 -18.116  1.00 68.84           C  
ATOM   3454  O   ASP B 196       9.407  22.782 -16.884  1.00 68.84           O  
ATOM   3455  CB  ASP B 196       7.489  24.385 -18.331  1.00 68.84           C  
ATOM   3456  CG  ASP B 196       6.960  25.690 -18.900  1.00 68.84           C  
ATOM   3457  OD1 ASP B 196       7.766  26.603 -19.183  1.00 68.84           O  
ATOM   3458  OD2 ASP B 196       5.727  25.807 -19.064  1.00 68.84           O1-
ATOM   3459  N   ALA B 197       9.906  21.787 -18.974  1.00 70.07           N  
ATOM   3460  CA  ALA B 197      10.407  20.608 -18.273  1.00 70.07           C  
ATOM   3461  C   ALA B 197      11.873  20.352 -18.610  1.00 70.07           C  
ATOM   3462  O   ALA B 197      12.303  20.570 -19.745  1.00 70.07           O  
ATOM   3463  CB  ALA B 197       9.563  19.384 -18.620  1.00 70.07           C  
ATOM   3464  N   TRP B 198      12.624  20.183 -17.628  1.00 80.85           N  
ATOM   3465  CA  TRP B 198      14.029  19.809 -17.748  1.00 80.85           C  
ATOM   3466  C   TRP B 198      14.227  18.329 -17.439  1.00 80.85           C  
ATOM   3467  O   TRP B 198      13.677  17.813 -16.463  1.00 80.85           O  
ATOM   3468  CB  TRP B 198      14.894  20.659 -16.813  1.00 80.85           C  
ATOM   3469  CG  TRP B 198      14.721  22.136 -16.998  1.00 80.85           C  
ATOM   3470  CD1 TRP B 198      13.578  22.794 -17.360  1.00 80.85           C  
ATOM   3471  CD2 TRP B 198      15.727  23.141 -16.836  1.00 80.85           C  
ATOM   3472  CE2 TRP B 198      15.122  24.387 -17.115  1.00 80.85           C  
ATOM   3473  CE3 TRP B 198      17.082  23.109 -16.481  1.00 80.85           C  
ATOM   3474  NE1 TRP B 198      13.812  24.147 -17.431  1.00 80.85           N  
ATOM   3475  CZ2 TRP B 198      15.828  25.591 -17.049  1.00 80.85           C  
ATOM   3476  CZ3 TRP B 198      17.783  24.308 -16.416  1.00 80.85           C  
ATOM   3477  CH2 TRP B 198      17.152  25.531 -16.699  1.00 80.85           C  
ATOM   3478  N   HIS B 199      14.886  17.696 -18.443  1.00 84.85           N  
ATOM   3479  CA  HIS B 199      15.187  16.283 -18.244  1.00 84.85           C  
ATOM   3480  C   HIS B 199      16.692  16.038 -18.219  1.00 84.85           C  
ATOM   3481  O   HIS B 199      17.422  16.545 -19.075  1.00 84.85           O  
ATOM   3482  CB  HIS B 199      14.535  15.437 -19.339  1.00 84.85           C  
ATOM   3483  CG  HIS B 199      13.041  15.506 -19.341  1.00 84.85           C  
ATOM   3484  CD2 HIS B 199      12.115  14.750 -18.706  1.00 84.85           C  
ATOM   3485  ND1 HIS B 199      12.341  16.444 -20.067  1.00 84.85           N  
ATOM   3486  CE1 HIS B 199      11.044  16.262 -19.877  1.00 84.85           C  
ATOM   3487  NE2 HIS B 199      10.881  15.240 -19.055  1.00 84.85           N  
ATOM   3488  N   ILE B 200      17.158  15.357 -17.227  1.00 88.05           N  
ATOM   3489  CA  ILE B 200      18.558  14.949 -17.179  1.00 88.05           C  
ATOM   3490  C   ILE B 200      18.755  13.681 -18.007  1.00 88.05           C  
ATOM   3491  O   ILE B 200      18.095  12.667 -17.767  1.00 88.05           O  
ATOM   3492  CB  ILE B 200      19.030  14.718 -15.725  1.00 88.05           C  
ATOM   3493  CG1 ILE B 200      18.894  16.008 -14.909  1.00 88.05           C  
ATOM   3494  CG2 ILE B 200      20.472  14.203 -15.701  1.00 88.05           C  
ATOM   3495  CD1 ILE B 200      19.173  15.832 -13.422  1.00 88.05           C  
ATOM   3496  N   LEU B 201      19.639  13.802 -19.095  1.00 89.80           N  
ATOM   3497  CA  LEU B 201      19.995  12.705 -19.988  1.00 89.80           C  
ATOM   3498  C   LEU B 201      21.490  12.411 -19.918  1.00 89.80           C  
ATOM   3499  O   LEU B 201      22.230  13.098 -19.211  1.00 89.80           O  
ATOM   3500  CB  LEU B 201      19.594  13.034 -21.428  1.00 89.80           C  
ATOM   3501  CG  LEU B 201      18.154  13.503 -21.641  1.00 89.80           C  
ATOM   3502  CD1 LEU B 201      17.973  14.033 -23.059  1.00 89.80           C  
ATOM   3503  CD2 LEU B 201      17.175  12.368 -21.360  1.00 89.80           C  
ATOM   3504  N   VAL B 202      21.846  11.310 -20.629  1.00 91.08           N  
ATOM   3505  CA  VAL B 202      23.265  10.975 -20.690  1.00 91.08           C  
ATOM   3506  C   VAL B 202      23.706  10.860 -22.148  1.00 91.08           C  
ATOM   3507  O   VAL B 202      22.953  10.372 -22.994  1.00 91.08           O  
ATOM   3508  CB  VAL B 202      23.571   9.662 -19.935  1.00 91.08           C  
ATOM   3509  CG1 VAL B 202      23.006   8.461 -20.690  1.00 91.08           C  
ATOM   3510  CG2 VAL B 202      25.077   9.507 -19.726  1.00 91.08           C  
ATOM   3511  N   ALA B 203      24.858  11.507 -22.322  1.00 91.25           N  
ATOM   3512  CA  ALA B 203      25.505  11.348 -23.622  1.00 91.25           C  
ATOM   3513  C   ALA B 203      26.492  10.184 -23.605  1.00 91.25           C  
ATOM   3514  O   ALA B 203      27.409  10.152 -22.782  1.00 91.25           O  
ATOM   3515  CB  ALA B 203      26.215  12.638 -24.024  1.00 91.25           C  
ATOM   3516  N   LYS B 204      26.259   9.161 -24.526  1.00 91.55           N  
ATOM   3517  CA  LYS B 204      27.126   7.995 -24.665  1.00 91.55           C  
ATOM   3518  C   LYS B 204      28.178   8.217 -25.748  1.00 91.55           C  
ATOM   3519  O   LYS B 204      27.863   8.203 -26.940  1.00 91.55           O  
ATOM   3520  CB  LYS B 204      26.300   6.748 -24.986  1.00 91.55           C  
ATOM   3521  CG  LYS B 204      27.116   5.465 -25.050  1.00 91.55           C  
ATOM   3522  CD  LYS B 204      26.253   4.272 -25.442  1.00 91.55           C  
ATOM   3523  CE  LYS B 204      27.085   3.007 -25.600  1.00 91.55           C  
ATOM   3524  NZ  LYS B 204      26.241   1.833 -25.977  1.00 91.55           N1+
ATOM   3525  N   VAL B 205      29.410   8.351 -25.266  1.00 89.97           N  
ATOM   3526  CA  VAL B 205      30.519   8.666 -26.161  1.00 89.97           C  
ATOM   3527  C   VAL B 205      31.481   7.482 -26.226  1.00 89.97           C  
ATOM   3528  O   VAL B 205      32.012   7.048 -25.201  1.00 89.97           O  
ATOM   3529  CB  VAL B 205      31.269   9.939 -25.709  1.00 89.97           C  
ATOM   3530  CG1 VAL B 205      32.380  10.289 -26.697  1.00 89.97           C  
ATOM   3531  CG2 VAL B 205      30.296  11.106 -25.559  1.00 89.97           C  
ATOM   3532  N   PRO B 206      31.688   6.967 -27.467  1.00 88.33           N  
ATOM   3533  CA  PRO B 206      32.628   5.853 -27.613  1.00 88.33           C  
ATOM   3534  C   PRO B 206      34.066   6.247 -27.283  1.00 88.33           C  
ATOM   3535  O   PRO B 206      34.494   7.359 -27.604  1.00 88.33           O  
ATOM   3536  CB  PRO B 206      32.492   5.468 -29.088  1.00 88.33           C  
ATOM   3537  CG  PRO B 206      31.213   6.101 -29.532  1.00 88.33           C  
ATOM   3538  CD  PRO B 206      30.949   7.300 -28.666  1.00 88.33           C  
ATOM   3539  N   LYS B 207      34.818   5.380 -26.537  1.00 87.64           N  
ATOM   3540  CA  LYS B 207      36.228   5.600 -26.231  1.00 87.64           C  
ATOM   3541  C   LYS B 207      37.093   5.447 -27.480  1.00 87.64           C  
ATOM   3542  O   LYS B 207      36.762   4.671 -28.378  1.00 87.64           O  
ATOM   3543  CB  LYS B 207      36.700   4.632 -25.145  1.00 87.64           C  
ATOM   3544  CG  LYS B 207      36.120   4.917 -23.768  1.00 87.64           C  
ATOM   3545  CD  LYS B 207      36.668   3.956 -22.721  1.00 87.64           C  
ATOM   3546  CE  LYS B 207      36.055   4.211 -21.351  1.00 87.64           C  
ATOM   3547  NZ  LYS B 207      36.557   3.243 -20.330  1.00 87.64           N1+
ATOM   3548  N   PRO B 208      38.093   6.319 -27.507  1.00 82.23           N  
ATOM   3549  CA  PRO B 208      39.055   6.183 -28.603  1.00 82.23           C  
ATOM   3550  C   PRO B 208      39.741   4.819 -28.620  1.00 82.23           C  
ATOM   3551  O   PRO B 208      40.205   4.344 -27.580  1.00 82.23           O  
ATOM   3552  CB  PRO B 208      40.066   7.299 -28.326  1.00 82.23           C  
ATOM   3553  CG  PRO B 208      39.420   8.147 -27.278  1.00 82.23           C  
ATOM   3554  CD  PRO B 208      38.337   7.345 -26.616  1.00 82.23           C  
ATOM   3555  N   GLY B 209      39.507   3.913 -29.676  1.00 78.22           N  
ATOM   3556  CA  GLY B 209      40.094   2.591 -29.817  1.00 78.22           C  
ATOM   3557  C   GLY B 209      39.092   1.469 -29.624  1.00 78.22           C  
ATOM   3558  O   GLY B 209      39.446   0.291 -29.709  1.00 78.22           O  
ATOM   3559  N   ALA B 210      37.946   1.919 -29.248  1.00 75.43           N  
ATOM   3560  CA  ALA B 210      36.918   0.898 -29.059  1.00 75.43           C  
ATOM   3561  C   ALA B 210      36.567   0.223 -30.382  1.00 75.43           C  
ATOM   3562  O   ALA B 210      36.725   0.818 -31.451  1.00 75.43           O  
ATOM   3563  CB  ALA B 210      35.669   1.510 -28.430  1.00 75.43           C  
ATOM   3564  N   ASP B 211      36.344  -1.135 -30.388  1.00 76.61           N  
ATOM   3565  CA  ASP B 211      35.938  -1.897 -31.566  1.00 76.61           C  
ATOM   3566  C   ASP B 211      34.715  -1.269 -32.231  1.00 76.61           C  
ATOM   3567  O   ASP B 211      33.875  -0.669 -31.558  1.00 76.61           O  
ATOM   3568  CB  ASP B 211      35.644  -3.351 -31.190  1.00 76.61           C  
ATOM   3569  CG  ASP B 211      36.891  -4.127 -30.804  1.00 76.61           C  
ATOM   3570  OD1 ASP B 211      37.997  -3.775 -31.269  1.00 76.61           O  
ATOM   3571  OD2 ASP B 211      36.767  -5.101 -30.031  1.00 76.61           O1-
ATOM   3572  N   VAL B 212      34.774  -1.251 -33.537  1.00 77.26           N  
ATOM   3573  CA  VAL B 212      33.653  -0.758 -34.329  1.00 77.26           C  
ATOM   3574  C   VAL B 212      32.405  -1.586 -34.031  1.00 77.26           C  
ATOM   3575  O   VAL B 212      32.439  -2.817 -34.097  1.00 77.26           O  
ATOM   3576  CB  VAL B 212      33.967  -0.793 -35.841  1.00 77.26           C  
ATOM   3577  CG1 VAL B 212      32.784  -0.267 -36.652  1.00 77.26           C  
ATOM   3578  CG2 VAL B 212      35.228   0.015 -36.143  1.00 77.26           C  
ATOM   3579  N   PRO B 213      31.352  -0.878 -33.501  1.00 77.12           N  
ATOM   3580  CA  PRO B 213      30.106  -1.589 -33.201  1.00 77.12           C  
ATOM   3581  C   PRO B 213      29.472  -2.217 -34.439  1.00 77.12           C  
ATOM   3582  O   PRO B 213      29.654  -1.716 -35.552  1.00 77.12           O  
ATOM   3583  CB  PRO B 213      29.206  -0.494 -32.622  1.00 77.12           C  
ATOM   3584  CG  PRO B 213      29.827   0.789 -33.073  1.00 77.12           C  
ATOM   3585  CD  PRO B 213      31.264   0.527 -33.421  1.00 77.12           C  
ATOM   3586  N   HIS B 214      28.963  -3.455 -34.299  1.00 79.98           N  
ATOM   3587  CA  HIS B 214      28.185  -4.084 -35.360  1.00 79.98           C  
ATOM   3588  C   HIS B 214      26.967  -3.241 -35.724  1.00 79.98           C  
ATOM   3589  O   HIS B 214      26.178  -2.873 -34.850  1.00 79.98           O  
ATOM   3590  CB  HIS B 214      27.746  -5.488 -34.942  1.00 79.98           C  
ATOM   3591  CG  HIS B 214      27.281  -6.336 -36.083  1.00 79.98           C  
ATOM   3592  CD2 HIS B 214      26.078  -6.905 -36.335  1.00 79.98           C  
ATOM   3593  ND1 HIS B 214      28.102  -6.687 -37.132  1.00 79.98           N  
ATOM   3594  CE1 HIS B 214      27.422  -7.437 -37.984  1.00 79.98           C  
ATOM   3595  NE2 HIS B 214      26.192  -7.584 -37.523  1.00 79.98           N  
ATOM   3596  N   PRO B 215      26.861  -2.803 -37.012  1.00 83.06           N  
ATOM   3597  CA  PRO B 215      25.782  -1.922 -37.466  1.00 83.06           C  
ATOM   3598  C   PRO B 215      24.395  -2.468 -37.134  1.00 83.06           C  
ATOM   3599  O   PRO B 215      23.491  -1.701 -36.792  1.00 83.06           O  
ATOM   3600  CB  PRO B 215      25.995  -1.855 -38.980  1.00 83.06           C  
ATOM   3601  CG  PRO B 215      26.881  -3.017 -39.293  1.00 83.06           C  
ATOM   3602  CD  PRO B 215      27.644  -3.383 -38.053  1.00 83.06           C  
ATOM   3603  N   TRP B 216      24.331  -3.803 -37.286  1.00 86.34           N  
ATOM   3604  CA  TRP B 216      23.030  -4.413 -37.033  1.00 86.34           C  
ATOM   3605  C   TRP B 216      22.620  -4.238 -35.575  1.00 86.34           C  
ATOM   3606  O   TRP B 216      21.458  -3.949 -35.280  1.00 86.34           O  
ATOM   3607  CB  TRP B 216      23.053  -5.900 -37.395  1.00 86.34           C  
ATOM   3608  CG  TRP B 216      21.721  -6.578 -37.275  1.00 86.34           C  
ATOM   3609  CD1 TRP B 216      20.716  -6.591 -38.202  1.00 86.34           C  
ATOM   3610  CD2 TRP B 216      21.247  -7.337 -36.158  1.00 86.34           C  
ATOM   3611  CE2 TRP B 216      19.945  -7.782 -36.478  1.00 86.34           C  
ATOM   3612  CE3 TRP B 216      21.797  -7.684 -34.917  1.00 86.34           C  
ATOM   3613  NE1 TRP B 216      19.645  -7.314 -37.729  1.00 86.34           N  
ATOM   3614  CZ2 TRP B 216      19.185  -8.559 -35.600  1.00 86.34           C  
ATOM   3615  CZ3 TRP B 216      21.039  -8.457 -34.045  1.00 86.34           C  
ATOM   3616  CH2 TRP B 216      19.747  -8.884 -34.393  1.00 86.34           C  
ATOM   3617  N   GLY B 217      23.524  -4.403 -34.601  1.00 85.43           N  
ATOM   3618  CA  GLY B 217      23.254  -4.222 -33.184  1.00 85.43           C  
ATOM   3619  C   GLY B 217      22.777  -2.823 -32.841  1.00 85.43           C  
ATOM   3620  O   GLY B 217      21.836  -2.656 -32.062  1.00 85.43           O  
ATOM   3621  N   LEU B 218      23.390  -1.842 -33.452  1.00 83.30           N  
ATOM   3622  CA  LEU B 218      23.015  -0.454 -33.203  1.00 83.30           C  
ATOM   3623  C   LEU B 218      21.623  -0.161 -33.753  1.00 83.30           C  
ATOM   3624  O   LEU B 218      20.851   0.578 -33.137  1.00 83.30           O  
ATOM   3625  CB  LEU B 218      24.036   0.498 -33.831  1.00 83.30           C  
ATOM   3626  CG  LEU B 218      25.408   0.560 -33.158  1.00 83.30           C  
ATOM   3627  CD1 LEU B 218      26.349   1.459 -33.954  1.00 83.30           C  
ATOM   3628  CD2 LEU B 218      25.278   1.054 -31.721  1.00 83.30           C  
ATOM   3629  N   GLU B 219      21.345  -0.764 -34.929  1.00 86.74           N  
ATOM   3630  CA  GLU B 219      20.013  -0.631 -35.511  1.00 86.74           C  
ATOM   3631  C   GLU B 219      18.955  -1.283 -34.625  1.00 86.74           C  
ATOM   3632  O   GLU B 219      17.856  -0.749 -34.467  1.00 86.74           O  
ATOM   3633  CB  GLU B 219      19.976  -1.246 -36.913  1.00 86.74           C  
ATOM   3634  CG  GLU B 219      20.711  -0.426 -37.964  1.00 86.74           C  
ATOM   3635  CD  GLU B 219      20.762  -1.103 -39.324  1.00 86.74           C  
ATOM   3636  OE1 GLU B 219      21.412  -0.561 -40.247  1.00 86.74           O  
ATOM   3637  OE2 GLU B 219      20.147  -2.183 -39.469  1.00 86.74           O1-
ATOM   3638  N   LEU B 220      19.332  -2.401 -34.077  1.00 87.13           N  
ATOM   3639  CA  LEU B 220      18.439  -3.106 -33.164  1.00 87.13           C  
ATOM   3640  C   LEU B 220      18.147  -2.260 -31.928  1.00 87.13           C  
ATOM   3641  O   LEU B 220      16.994  -2.150 -31.505  1.00 87.13           O  
ATOM   3642  CB  LEU B 220      19.048  -4.447 -32.746  1.00 87.13           C  
ATOM   3643  CG  LEU B 220      18.225  -5.292 -31.773  1.00 87.13           C  
ATOM   3644  CD1 LEU B 220      16.916  -5.726 -32.426  1.00 87.13           C  
ATOM   3645  CD2 LEU B 220      19.024  -6.504 -31.309  1.00 87.13           C  
ATOM   3646  N   GLN B 221      19.191  -1.640 -31.404  1.00 88.74           N  
ATOM   3647  CA  GLN B 221      19.031  -0.800 -30.222  1.00 88.74           C  
ATOM   3648  C   GLN B 221      18.100   0.375 -30.505  1.00 88.74           C  
ATOM   3649  O   GLN B 221      17.270   0.733 -29.666  1.00 88.74           O  
ATOM   3650  CB  GLN B 221      20.389  -0.290 -29.738  1.00 88.74           C  
ATOM   3651  CG  GLN B 221      20.328   0.456 -28.411  1.00 88.74           C  
ATOM   3652  CD  GLN B 221      21.697   0.880 -27.913  1.00 88.74           C  
ATOM   3653  NE2 GLN B 221      21.766   1.300 -26.654  1.00 88.74           N  
ATOM   3654  OE1 GLN B 221      22.684   0.831 -28.653  1.00 88.74           O  
ATOM   3655  N   ALA B 222      18.206   0.929 -31.654  1.00 83.96           N  
ATOM   3656  CA  ALA B 222      17.396   2.077 -32.051  1.00 83.96           C  
ATOM   3657  C   ALA B 222      15.949   1.665 -32.309  1.00 83.96           C  
ATOM   3658  O   ALA B 222      15.030   2.473 -32.158  1.00 83.96           O  
ATOM   3659  CB  ALA B 222      17.986   2.742 -33.292  1.00 83.96           C  
ATOM   3660  N   SER B 223      15.715   0.383 -32.623  1.00 85.38           N  
ATOM   3661  CA  SER B 223      14.393  -0.083 -33.027  1.00 85.38           C  
ATOM   3662  C   SER B 223      13.653  -0.726 -31.859  1.00 85.38           C  
ATOM   3663  O   SER B 223      12.474  -1.068 -31.976  1.00 85.38           O  
ATOM   3664  CB  SER B 223      14.505  -1.080 -34.181  1.00 85.38           C  
ATOM   3665  OG  SER B 223      15.173  -2.258 -33.765  1.00 85.38           O  
ATOM   3666  N   LEU B 224      14.346  -0.846 -30.737  1.00 82.41           N  
ATOM   3667  CA  LEU B 224      13.765  -1.588 -29.623  1.00 82.41           C  
ATOM   3668  C   LEU B 224      12.728  -0.743 -28.890  1.00 82.41           C  
ATOM   3669  O   LEU B 224      12.885   0.474 -28.771  1.00 82.41           O  
ATOM   3670  CB  LEU B 224      14.857  -2.035 -28.649  1.00 82.41           C  
ATOM   3671  CG  LEU B 224      15.811  -3.120 -29.151  1.00 82.41           C  
ATOM   3672  CD1 LEU B 224      16.958  -3.316 -28.165  1.00 82.41           C  
ATOM   3673  CD2 LEU B 224      15.062  -4.429 -29.375  1.00 82.41           C  
ATOM   3674  N   SER B 225      11.645  -1.401 -28.575  1.00 82.82           N  
ATOM   3675  CA  SER B 225      10.714  -0.783 -27.637  1.00 82.82           C  
ATOM   3676  C   SER B 225      11.336  -0.645 -26.251  1.00 82.82           C  
ATOM   3677  O   SER B 225      12.260  -1.383 -25.903  1.00 82.82           O  
ATOM   3678  CB  SER B 225       9.423  -1.597 -27.547  1.00 82.82           C  
ATOM   3679  OG  SER B 225       8.813  -1.715 -28.821  1.00 82.82           O  
ATOM   3680  N   PRO B 226      10.988   0.430 -25.524  1.00 82.79           N  
ATOM   3681  CA  PRO B 226      11.544   0.620 -24.182  1.00 82.79           C  
ATOM   3682  C   PRO B 226      11.459  -0.641 -23.325  1.00 82.79           C  
ATOM   3683  O   PRO B 226      10.413  -1.295 -23.284  1.00 82.79           O  
ATOM   3684  CB  PRO B 226      10.677   1.738 -23.596  1.00 82.79           C  
ATOM   3685  CG  PRO B 226      10.064   2.407 -24.784  1.00 82.79           C  
ATOM   3686  CD  PRO B 226       9.932   1.396 -25.886  1.00 82.79           C  
ATOM   3687  N   HIS B 227      12.615  -1.075 -22.965  1.00 89.24           N  
ATOM   3688  CA  HIS B 227      12.752  -2.189 -22.032  1.00 89.24           C  
ATOM   3689  C   HIS B 227      13.474  -1.757 -20.761  1.00 89.24           C  
ATOM   3690  O   HIS B 227      14.359  -0.899 -20.805  1.00 89.24           O  
ATOM   3691  CB  HIS B 227      13.498  -3.351 -22.691  1.00 89.24           C  
ATOM   3692  CG  HIS B 227      13.351  -4.648 -21.961  1.00 89.24           C  
ATOM   3693  CD2 HIS B 227      12.617  -5.749 -22.245  1.00 89.24           C  
ATOM   3694  ND1 HIS B 227      14.012  -4.916 -20.782  1.00 89.24           N  
ATOM   3695  CE1 HIS B 227      13.689  -6.132 -20.371  1.00 89.24           C  
ATOM   3696  NE2 HIS B 227      12.845  -6.658 -21.241  1.00 89.24           N  
ATOM   3697  N   PHE B 228      12.946  -2.383 -19.622  1.00 89.76           N  
ATOM   3698  CA  PHE B 228      13.423  -1.966 -18.309  1.00 89.76           C  
ATOM   3699  C   PHE B 228      14.923  -2.200 -18.179  1.00 89.76           C  
ATOM   3700  O   PHE B 228      15.626  -1.414 -17.540  1.00 89.76           O  
ATOM   3701  CB  PHE B 228      12.676  -2.716 -17.202  1.00 89.76           C  
ATOM   3702  CG  PHE B 228      12.972  -2.205 -15.817  1.00 89.76           C  
ATOM   3703  CD1 PHE B 228      13.888  -2.857 -15.001  1.00 89.76           C  
ATOM   3704  CD2 PHE B 228      12.331  -1.073 -15.331  1.00 89.76           C  
ATOM   3705  CE1 PHE B 228      14.164  -2.386 -13.720  1.00 89.76           C  
ATOM   3706  CE2 PHE B 228      12.601  -0.596 -14.052  1.00 89.76           C  
ATOM   3707  CZ  PHE B 228      13.517  -1.255 -13.247  1.00 89.76           C  
ATOM   3708  N   ASN B 229      15.475  -3.266 -18.762  1.00 93.47           N  
ATOM   3709  CA  ASN B 229      16.860  -3.661 -18.526  1.00 93.47           C  
ATOM   3710  C   ASN B 229      17.730  -3.417 -19.756  1.00 93.47           C  
ATOM   3711  O   ASN B 229      18.885  -3.842 -19.799  1.00 93.47           O  
ATOM   3712  CB  ASN B 229      16.935  -5.131 -18.106  1.00 93.47           C  
ATOM   3713  CG  ASN B 229      16.296  -5.385 -16.755  1.00 93.47           C  
ATOM   3714  ND2 ASN B 229      15.378  -6.344 -16.704  1.00 93.47           N  
ATOM   3715  OD1 ASN B 229      16.624  -4.726 -15.766  1.00 93.47           O  
ATOM   3716  N   LEU B 230      17.194  -2.777 -20.817  1.00 91.46           N  
ATOM   3717  CA  LEU B 230      17.948  -2.420 -22.014  1.00 91.46           C  
ATOM   3718  C   LEU B 230      18.084  -0.906 -22.139  1.00 91.46           C  
ATOM   3719  O   LEU B 230      17.131  -0.169 -21.874  1.00 91.46           O  
ATOM   3720  CB  LEU B 230      17.271  -2.989 -23.264  1.00 91.46           C  
ATOM   3721  CG  LEU B 230      17.231  -4.514 -23.379  1.00 91.46           C  
ATOM   3722  CD1 LEU B 230      16.424  -4.932 -24.603  1.00 91.46           C  
ATOM   3723  CD2 LEU B 230      18.645  -5.082 -23.444  1.00 91.46           C  
ATOM   3724  N   GLN B 231      19.231  -0.461 -22.452  1.00 89.58           N  
ATOM   3725  CA  GLN B 231      19.442   0.971 -22.638  1.00 89.58           C  
ATOM   3726  C   GLN B 231      18.777   1.464 -23.920  1.00 89.58           C  
ATOM   3727  O   GLN B 231      19.112   1.007 -25.014  1.00 89.58           O  
ATOM   3728  CB  GLN B 231      20.936   1.295 -22.664  1.00 89.58           C  
ATOM   3729  CG  GLN B 231      21.243   2.787 -22.648  1.00 89.58           C  
ATOM   3730  CD  GLN B 231      22.731   3.080 -22.609  1.00 89.58           C  
ATOM   3731  NE2 GLN B 231      23.116   4.085 -21.830  1.00 89.58           N  
ATOM   3732  OE1 GLN B 231      23.527   2.409 -23.273  1.00 89.58           O  
ATOM   3733  N   GLY B 232      17.725   2.246 -23.682  1.00 84.13           N  
ATOM   3734  CA  GLY B 232      17.064   2.860 -24.822  1.00 84.13           C  
ATOM   3735  C   GLY B 232      17.716   4.158 -25.261  1.00 84.13           C  
ATOM   3736  O   GLY B 232      18.189   4.934 -24.428  1.00 84.13           O  
ATOM   3737  N   LEU B 233      17.770   4.365 -26.590  1.00 87.53           N  
ATOM   3738  CA  LEU B 233      18.336   5.596 -27.132  1.00 87.53           C  
ATOM   3739  C   LEU B 233      17.245   6.630 -27.388  1.00 87.53           C  
ATOM   3740  O   LEU B 233      16.144   6.283 -27.820  1.00 87.53           O  
ATOM   3741  CB  LEU B 233      19.098   5.309 -28.429  1.00 87.53           C  
ATOM   3742  CG  LEU B 233      20.311   4.385 -28.313  1.00 87.53           C  
ATOM   3743  CD1 LEU B 233      20.930   4.147 -29.686  1.00 87.53           C  
ATOM   3744  CD2 LEU B 233      21.340   4.971 -27.351  1.00 87.53           C  
ATOM   3745  N   CYS B 234      17.538   7.925 -26.948  1.00 86.40           N  
ATOM   3746  CA  CYS B 234      16.595   9.020 -27.148  1.00 86.40           C  
ATOM   3747  C   CYS B 234      16.850   9.724 -28.476  1.00 86.40           C  
ATOM   3748  O   CYS B 234      15.977  10.426 -28.989  1.00 86.40           O  
ATOM   3749  CB  CYS B 234      16.691  10.026 -26.001  1.00 86.40           C  
ATOM   3750  SG  CYS B 234      16.255   9.336 -24.390  1.00 86.40           S  
ATOM   3751  N   GLY B 235      17.948   9.538 -29.070  1.00 87.02           N  
ATOM   3752  CA  GLY B 235      18.323  10.172 -30.324  1.00 87.02           C  
ATOM   3753  C   GLY B 235      19.820  10.359 -30.474  1.00 87.02           C  
ATOM   3754  O   GLY B 235      20.585  10.055 -29.556  1.00 87.02           O  
ATOM   3755  N   LEU B 236      20.186  10.763 -31.676  1.00 86.28           N  
ATOM   3756  CA  LEU B 236      21.578  11.068 -31.989  1.00 86.28           C  
ATOM   3757  C   LEU B 236      21.789  12.573 -32.119  1.00 86.28           C  
ATOM   3758  O   LEU B 236      20.936  13.279 -32.661  1.00 86.28           O  
ATOM   3759  CB  LEU B 236      22.001  10.368 -33.284  1.00 86.28           C  
ATOM   3760  CG  LEU B 236      22.103   8.843 -33.228  1.00 86.28           C  
ATOM   3761  CD1 LEU B 236      22.245   8.270 -34.634  1.00 86.28           C  
ATOM   3762  CD2 LEU B 236      23.275   8.417 -32.350  1.00 86.28           C  
ATOM   3763  N   VAL B 237      22.798  13.001 -31.459  1.00 84.21           N  
ATOM   3764  CA  VAL B 237      23.135  14.416 -31.573  1.00 84.21           C  
ATOM   3765  C   VAL B 237      24.393  14.581 -32.424  1.00 84.21           C  
ATOM   3766  O   VAL B 237      25.430  13.980 -32.133  1.00 84.21           O  
ATOM   3767  CB  VAL B 237      23.341  15.065 -30.186  1.00 84.21           C  
ATOM   3768  CG1 VAL B 237      23.729  16.535 -30.330  1.00 84.21           C  
ATOM   3769  CG2 VAL B 237      22.078  14.923 -29.339  1.00 84.21           C  
ATOM   3770  N   PRO B 238      24.157  15.389 -33.505  1.00 84.09           N  
ATOM   3771  CA  PRO B 238      25.328  15.620 -34.354  1.00 84.09           C  
ATOM   3772  C   PRO B 238      26.445  16.366 -33.628  1.00 84.09           C  
ATOM   3773  O   PRO B 238      26.209  16.971 -32.580  1.00 84.09           O  
ATOM   3774  CB  PRO B 238      24.768  16.461 -35.504  1.00 84.09           C  
ATOM   3775  CG  PRO B 238      23.513  17.065 -34.961  1.00 84.09           C  
ATOM   3776  CD  PRO B 238      23.014  16.199 -33.840  1.00 84.09           C  
ATOM   3777  N   GLU B 239      27.559  16.228 -34.172  1.00 84.09           N  
ATOM   3778  CA  GLU B 239      28.710  16.940 -33.627  1.00 84.09           C  
ATOM   3779  C   GLU B 239      28.476  18.448 -33.625  1.00 84.09           C  
ATOM   3780  O   GLU B 239      27.936  18.999 -34.587  1.00 84.09           O  
ATOM   3781  CB  GLU B 239      29.975  16.606 -34.421  1.00 84.09           C  
ATOM   3782  CG  GLU B 239      31.249  17.185 -33.823  1.00 84.09           C  
ATOM   3783  CD  GLU B 239      32.504  16.787 -34.583  1.00 84.09           C  
ATOM   3784  OE1 GLU B 239      33.608  17.254 -34.219  1.00 84.09           O  
ATOM   3785  OE2 GLU B 239      32.383  16.003 -35.551  1.00 84.09           O1-
ATOM   3786  N   GLY B 240      28.780  19.152 -32.513  1.00 78.53           N  
ATOM   3787  CA  GLY B 240      28.730  20.604 -32.436  1.00 78.53           C  
ATOM   3788  C   GLY B 240      27.464  21.123 -31.781  1.00 78.53           C  
ATOM   3789  O   GLY B 240      27.318  22.329 -31.570  1.00 78.53           O  
ATOM   3790  N   THR B 241      26.573  20.228 -31.489  1.00 81.40           N  
ATOM   3791  CA  THR B 241      25.292  20.609 -30.904  1.00 81.40           C  
ATOM   3792  C   THR B 241      25.464  21.014 -29.443  1.00 81.40           C  
ATOM   3793  O   THR B 241      24.734  21.872 -28.942  1.00 81.40           O  
ATOM   3794  CB  THR B 241      24.268  19.464 -31.006  1.00 81.40           C  
ATOM   3795  CG2 THR B 241      23.817  19.255 -32.448  1.00 81.40           C  
ATOM   3796  OG1 THR B 241      24.865  18.253 -30.524  1.00 81.40           O  
ATOM   3797  N   LEU B 242      26.429  20.440 -28.700  1.00 81.09           N  
ATOM   3798  CA  LEU B 242      26.703  20.751 -27.302  1.00 81.09           C  
ATOM   3799  C   LEU B 242      27.990  21.558 -27.167  1.00 81.09           C  
ATOM   3800  O   LEU B 242      29.087  21.011 -27.295  1.00 81.09           O  
ATOM   3801  CB  LEU B 242      26.804  19.466 -26.477  1.00 81.09           C  
ATOM   3802  CG  LEU B 242      25.487  18.749 -26.174  1.00 81.09           C  
ATOM   3803  CD1 LEU B 242      25.733  17.260 -25.955  1.00 81.09           C  
ATOM   3804  CD2 LEU B 242      24.808  19.369 -24.958  1.00 81.09           C  
ATOM   3805  N   PRO B 243      27.722  22.913 -27.030  1.00 75.35           N  
ATOM   3806  CA  PRO B 243      28.909  23.755 -26.863  1.00 75.35           C  
ATOM   3807  C   PRO B 243      29.754  23.351 -25.657  1.00 75.35           C  
ATOM   3808  O   PRO B 243      29.212  23.057 -24.589  1.00 75.35           O  
ATOM   3809  CB  PRO B 243      28.323  25.157 -26.673  1.00 75.35           C  
ATOM   3810  CG  PRO B 243      26.889  24.927 -26.322  1.00 75.35           C  
ATOM   3811  CD  PRO B 243      26.510  23.537 -26.748  1.00 75.35           C  
ATOM   3812  N   GLY B 244      31.153  23.073 -25.835  1.00 80.49           N  
ATOM   3813  CA  GLY B 244      32.078  22.764 -24.756  1.00 80.49           C  
ATOM   3814  C   GLY B 244      32.237  21.275 -24.513  1.00 80.49           C  
ATOM   3815  O   GLY B 244      32.802  20.863 -23.498  1.00 80.49           O  
ATOM   3816  N   ALA B 245      31.596  20.512 -25.391  1.00 83.69           N  
ATOM   3817  CA  ALA B 245      31.672  19.063 -25.226  1.00 83.69           C  
ATOM   3818  C   ALA B 245      33.097  18.560 -25.442  1.00 83.69           C  
ATOM   3819  O   ALA B 245      33.786  19.006 -26.363  1.00 83.69           O  
ATOM   3820  CB  ALA B 245      30.714  18.366 -26.188  1.00 83.69           C  
ATOM   3821  N   PRO B 246      33.694  17.764 -24.557  1.00 85.06           N  
ATOM   3822  CA  PRO B 246      35.062  17.243 -24.607  1.00 85.06           C  
ATOM   3823  C   PRO B 246      35.255  16.199 -25.705  1.00 85.06           C  
ATOM   3824  O   PRO B 246      36.371  15.716 -25.913  1.00 85.06           O  
ATOM   3825  CB  PRO B 246      35.254  16.621 -23.222  1.00 85.06           C  
ATOM   3826  CG  PRO B 246      33.873  16.288 -22.758  1.00 85.06           C  
ATOM   3827  CD  PRO B 246      32.912  17.257 -23.386  1.00 85.06           C  
ATOM   3828  N   TRP B 247      34.227  15.805 -26.495  1.00 84.89           N  
ATOM   3829  CA  TRP B 247      34.361  14.758 -27.502  1.00 84.89           C  
ATOM   3830  C   TRP B 247      34.169  15.325 -28.905  1.00 84.89           C  
ATOM   3831  O   TRP B 247      33.681  16.446 -29.067  1.00 84.89           O  
ATOM   3832  CB  TRP B 247      33.351  13.636 -27.249  1.00 84.89           C  
ATOM   3833  CG  TRP B 247      31.926  14.099 -27.195  1.00 84.89           C  
ATOM   3834  CD1 TRP B 247      31.067  14.248 -28.249  1.00 84.89           C  
ATOM   3835  CD2 TRP B 247      31.196  14.480 -26.025  1.00 84.89           C  
ATOM   3836  CE2 TRP B 247      29.898  14.848 -26.444  1.00 84.89           C  
ATOM   3837  CE3 TRP B 247      31.513  14.545 -24.662  1.00 84.89           C  
ATOM   3838  NE1 TRP B 247      29.846  14.698 -27.804  1.00 84.89           N  
ATOM   3839  CZ2 TRP B 247      28.917  15.276 -25.546  1.00 84.89           C  
ATOM   3840  CZ3 TRP B 247      30.535  14.971 -23.770  1.00 84.89           C  
ATOM   3841  CH2 TRP B 247      29.253  15.330 -24.218  1.00 84.89           C  
ATOM   3842  N   ARG B 248      34.688  14.501 -29.924  1.00 82.72           N  
ATOM   3843  CA  ARG B 248      34.530  14.814 -31.341  1.00 82.72           C  
ATOM   3844  C   ARG B 248      33.651  13.780 -32.036  1.00 82.72           C  
ATOM   3845  O   ARG B 248      33.760  12.582 -31.763  1.00 82.72           O  
ATOM   3846  CB  ARG B 248      35.894  14.891 -32.030  1.00 82.72           C  
ATOM   3847  CG  ARG B 248      36.716  16.108 -31.635  1.00 82.72           C  
ATOM   3848  CD  ARG B 248      37.899  16.317 -32.570  1.00 82.72           C  
ATOM   3849  NE  ARG B 248      38.738  17.431 -32.136  1.00 82.72           N  
ATOM   3850  CZ  ARG B 248      39.259  18.347 -32.947  1.00 82.72           C  
ATOM   3851  NH1 ARG B 248      39.037  18.300 -34.256  1.00 82.72           N1+
ATOM   3852  NH2 ARG B 248      40.009  19.319 -32.447  1.00 82.72           N  
ATOM   3853  N   GLY B 249      32.452  14.231 -32.660  1.00 83.38           N  
ATOM   3854  CA  GLY B 249      31.583  13.353 -33.427  1.00 83.38           C  
ATOM   3855  C   GLY B 249      30.175  13.270 -32.868  1.00 83.38           C  
ATOM   3856  O   GLY B 249      29.858  13.920 -31.870  1.00 83.38           O  
ATOM   3857  N   ALA B 250      29.408  12.493 -33.582  1.00 84.55           N  
ATOM   3858  CA  ALA B 250      28.017  12.283 -33.189  1.00 84.55           C  
ATOM   3859  C   ALA B 250      27.924  11.394 -31.952  1.00 84.55           C  
ATOM   3860  O   ALA B 250      28.715  10.461 -31.791  1.00 84.55           O  
ATOM   3861  CB  ALA B 250      27.224  11.672 -34.341  1.00 84.55           C  
ATOM   3862  N   VAL B 251      26.975  11.793 -31.026  1.00 87.91           N  
ATOM   3863  CA  VAL B 251      26.849  11.045 -29.780  1.00 87.91           C  
ATOM   3864  C   VAL B 251      25.404  10.584 -29.598  1.00 87.91           C  
ATOM   3865  O   VAL B 251      24.472  11.245 -30.060  1.00 87.91           O  
ATOM   3866  CB  VAL B 251      27.297  11.887 -28.565  1.00 87.91           C  
ATOM   3867  CG1 VAL B 251      27.096  11.110 -27.265  1.00 87.91           C  
ATOM   3868  CG2 VAL B 251      28.756  12.310 -28.718  1.00 87.91           C  
ATOM   3869  N   ALA B 252      25.236   9.410 -29.026  1.00 89.82           N  
ATOM   3870  CA  ALA B 252      23.926   8.847 -28.707  1.00 89.82           C  
ATOM   3871  C   ALA B 252      23.448   9.313 -27.335  1.00 89.82           C  
ATOM   3872  O   ALA B 252      24.215   9.311 -26.370  1.00 89.82           O  
ATOM   3873  CB  ALA B 252      23.975   7.322 -28.761  1.00 89.82           C  
ATOM   3874  N   LEU B 253      22.188   9.813 -27.285  1.00 90.19           N  
ATOM   3875  CA  LEU B 253      21.585  10.257 -26.033  1.00 90.19           C  
ATOM   3876  C   LEU B 253      20.684   9.174 -25.449  1.00 90.19           C  
ATOM   3877  O   LEU B 253      19.929   8.528 -26.179  1.00 90.19           O  
ATOM   3878  CB  LEU B 253      20.782  11.542 -26.250  1.00 90.19           C  
ATOM   3879  CG  LEU B 253      21.583  12.781 -26.653  1.00 90.19           C  
ATOM   3880  CD1 LEU B 253      20.645  13.950 -26.937  1.00 90.19           C  
ATOM   3881  CD2 LEU B 253      22.587  13.147 -25.565  1.00 90.19           C  
ATOM   3882  N   ALA B 254      20.895   8.957 -24.188  1.00 90.24           N  
ATOM   3883  CA  ALA B 254      20.054   8.007 -23.464  1.00 90.24           C  
ATOM   3884  C   ALA B 254      19.402   8.665 -22.252  1.00 90.24           C  
ATOM   3885  O   ALA B 254      19.949   9.613 -21.682  1.00 90.24           O  
ATOM   3886  CB  ALA B 254      20.873   6.794 -23.031  1.00 90.24           C  
ATOM   3887  N   ALA B 255      18.204   8.217 -21.943  1.00 86.14           N  
ATOM   3888  CA  ALA B 255      17.394   8.789 -20.870  1.00 86.14           C  
ATOM   3889  C   ALA B 255      17.972   8.440 -19.502  1.00 86.14           C  
ATOM   3890  O   ALA B 255      17.836   9.211 -18.549  1.00 86.14           O  
ATOM   3891  CB  ALA B 255      15.951   8.302 -20.975  1.00 86.14           C  
ATOM   3892  N   GLU B 256      18.742   7.396 -19.389  1.00 87.51           N  
ATOM   3893  CA  GLU B 256      19.171   6.860 -18.101  1.00 87.51           C  
ATOM   3894  C   GLU B 256      20.573   7.342 -17.741  1.00 87.51           C  
ATOM   3895  O   GLU B 256      21.511   7.179 -18.524  1.00 87.51           O  
ATOM   3896  CB  GLU B 256      19.128   5.330 -18.114  1.00 87.51           C  
ATOM   3897  CG  GLU B 256      17.744   4.755 -18.380  1.00 87.51           C  
ATOM   3898  CD  GLU B 256      17.469   4.511 -19.855  1.00 87.51           C  
ATOM   3899  OE1 GLU B 256      16.363   4.033 -20.195  1.00 87.51           O  
ATOM   3900  OE2 GLU B 256      18.366   4.801 -20.677  1.00 87.51           O1-
ATOM   3901  N   VAL B 257      20.718   7.883 -16.581  1.00 88.69           N  
ATOM   3902  CA  VAL B 257      22.015   8.343 -16.095  1.00 88.69           C  
ATOM   3903  C   VAL B 257      22.648   7.268 -15.215  1.00 88.69           C  
ATOM   3904  O   VAL B 257      22.143   6.968 -14.131  1.00 88.69           O  
ATOM   3905  CB  VAL B 257      21.890   9.669 -15.311  1.00 88.69           C  
ATOM   3906  CG1 VAL B 257      23.261  10.149 -14.840  1.00 88.69           C  
ATOM   3907  CG2 VAL B 257      21.213  10.735 -16.171  1.00 88.69           C  
ATOM   3908  N   PRO B 258      23.737   6.700 -15.718  1.00 90.67           N  
ATOM   3909  CA  PRO B 258      24.391   5.631 -14.961  1.00 90.67           C  
ATOM   3910  C   PRO B 258      25.134   6.149 -13.731  1.00 90.67           C  
ATOM   3911  O   PRO B 258      25.710   7.239 -13.767  1.00 90.67           O  
ATOM   3912  CB  PRO B 258      25.367   5.027 -15.974  1.00 90.67           C  
ATOM   3913  CG  PRO B 258      25.677   6.144 -16.918  1.00 90.67           C  
ATOM   3914  CD  PRO B 258      24.465   7.024 -17.029  1.00 90.67           C  
ATOM   3915  N   GLU B 259      25.011   5.335 -12.609  1.00 89.33           N  
ATOM   3916  CA  GLU B 259      25.741   5.647 -11.383  1.00 89.33           C  
ATOM   3917  C   GLU B 259      27.114   4.983 -11.374  1.00 89.33           C  
ATOM   3918  O   GLU B 259      28.103   5.595 -10.966  1.00 89.33           O  
ATOM   3919  CB  GLU B 259      24.938   5.212 -10.154  1.00 89.33           C  
ATOM   3920  CG  GLU B 259      23.677   6.031  -9.922  1.00 89.33           C  
ATOM   3921  CD  GLU B 259      22.948   5.660  -8.640  1.00 89.33           C  
ATOM   3922  OE1 GLU B 259      21.960   6.342  -8.285  1.00 89.33           O  
ATOM   3923  OE2 GLU B 259      23.369   4.680  -7.986  1.00 89.33           O1-
ATOM   3924  N   ARG B 260      27.181   3.850 -11.878  1.00 90.68           N  
ATOM   3925  CA  ARG B 260      28.408   3.061 -11.905  1.00 90.68           C  
ATOM   3926  C   ARG B 260      28.240   1.817 -12.771  1.00 90.68           C  
ATOM   3927  O   ARG B 260      27.132   1.508 -13.215  1.00 90.68           O  
ATOM   3928  CB  ARG B 260      28.822   2.660 -10.487  1.00 90.68           C  
ATOM   3929  CG  ARG B 260      27.794   1.804  -9.765  1.00 90.68           C  
ATOM   3930  CD  ARG B 260      28.136   1.636  -8.291  1.00 90.68           C  
ATOM   3931  NE  ARG B 260      27.105   0.885  -7.580  1.00 90.68           N  
ATOM   3932  CZ  ARG B 260      26.852   0.990  -6.279  1.00 90.68           C  
ATOM   3933  NH1 ARG B 260      27.553   1.822  -5.517  1.00 90.68           N1+
ATOM   3934  NH2 ARG B 260      25.890   0.259  -5.735  1.00 90.68           N  
ATOM   3935  N   THR B 261      29.359   1.101 -13.073  1.00 92.74           N  
ATOM   3936  CA  THR B 261      29.352  -0.178 -13.774  1.00 92.74           C  
ATOM   3937  C   THR B 261      29.353  -1.339 -12.783  1.00 92.74           C  
ATOM   3938  O   THR B 261      29.647  -1.152 -11.601  1.00 92.74           O  
ATOM   3939  CB  THR B 261      30.563  -0.304 -14.718  1.00 92.74           C  
ATOM   3940  CG2 THR B 261      30.614   0.857 -15.705  1.00 92.74           C  
ATOM   3941  OG1 THR B 261      31.767  -0.310 -13.942  1.00 92.74           O  
ATOM   3942  N   VAL B 262      28.885  -2.475 -13.217  1.00 91.90           N  
ATOM   3943  CA  VAL B 262      28.904  -3.670 -12.379  1.00 91.90           C  
ATOM   3944  C   VAL B 262      30.331  -3.954 -11.917  1.00 91.90           C  
ATOM   3945  O   VAL B 262      30.551  -4.364 -10.774  1.00 91.90           O  
ATOM   3946  CB  VAL B 262      28.330  -4.895 -13.124  1.00 91.90           C  
ATOM   3947  CG1 VAL B 262      28.562  -6.174 -12.320  1.00 91.90           C  
ATOM   3948  CG2 VAL B 262      26.842  -4.700 -13.405  1.00 91.90           C  
ATOM   3949  N   ALA B 263      31.365  -3.709 -12.740  1.00 90.78           N  
ATOM   3950  CA  ALA B 263      32.767  -3.915 -12.382  1.00 90.78           C  
ATOM   3951  C   ALA B 263      33.183  -2.992 -11.241  1.00 90.78           C  
ATOM   3952  O   ALA B 263      33.859  -3.420 -10.302  1.00 90.78           O  
ATOM   3953  CB  ALA B 263      33.664  -3.692 -13.597  1.00 90.78           C  
ATOM   3954  N   GLN B 264      32.736  -1.733 -11.379  1.00 90.67           N  
ATOM   3955  CA  GLN B 264      33.018  -0.761 -10.327  1.00 90.67           C  
ATOM   3956  C   GLN B 264      32.313  -1.137  -9.028  1.00 90.67           C  
ATOM   3957  O   GLN B 264      32.883  -0.999  -7.943  1.00 90.67           O  
ATOM   3958  CB  GLN B 264      32.599   0.643 -10.766  1.00 90.67           C  
ATOM   3959  CG  GLN B 264      33.498   1.247 -11.835  1.00 90.67           C  
ATOM   3960  CD  GLN B 264      32.938   2.533 -12.415  1.00 90.67           C  
ATOM   3961  NE2 GLN B 264      33.749   3.231 -13.203  1.00 90.67           N  
ATOM   3962  OE1 GLN B 264      31.786   2.895 -12.157  1.00 90.67           O  
ATOM   3963  N   TRP B 265      31.056  -1.516  -9.148  1.00 89.11           N  
ATOM   3964  CA  TRP B 265      30.283  -1.955  -7.991  1.00 89.11           C  
ATOM   3965  C   TRP B 265      30.956  -3.138  -7.304  1.00 89.11           C  
ATOM   3966  O   TRP B 265      31.048  -3.180  -6.075  1.00 89.11           O  
ATOM   3967  CB  TRP B 265      28.859  -2.333  -8.408  1.00 89.11           C  
ATOM   3968  CG  TRP B 265      28.023  -2.880  -7.290  1.00 89.11           C  
ATOM   3969  CD1 TRP B 265      27.439  -2.174  -6.275  1.00 89.11           C  
ATOM   3970  CD2 TRP B 265      27.681  -4.252  -7.073  1.00 89.11           C  
ATOM   3971  CE2 TRP B 265      26.886  -4.305  -5.906  1.00 89.11           C  
ATOM   3972  CE3 TRP B 265      27.968  -5.444  -7.752  1.00 89.11           C  
ATOM   3973  NE1 TRP B 265      26.754  -3.025  -5.440  1.00 89.11           N  
ATOM   3974  CZ2 TRP B 265      26.375  -5.505  -5.404  1.00 89.11           C  
ATOM   3975  CZ3 TRP B 265      27.459  -6.636  -7.251  1.00 89.11           C  
ATOM   3976  CH2 TRP B 265      26.672  -6.655  -6.088  1.00 89.11           C  
ATOM   3977  N   LEU B 266      31.456  -4.073  -8.057  1.00 86.21           N  
ATOM   3978  CA  LEU B 266      32.115  -5.267  -7.541  1.00 86.21           C  
ATOM   3979  C   LEU B 266      33.376  -4.900  -6.766  1.00 86.21           C  
ATOM   3980  O   LEU B 266      33.687  -5.521  -5.747  1.00 86.21           O  
ATOM   3981  CB  LEU B 266      32.464  -6.223  -8.684  1.00 86.21           C  
ATOM   3982  CG  LEU B 266      31.297  -6.996  -9.302  1.00 86.21           C  
ATOM   3983  CD1 LEU B 266      31.764  -7.765 -10.533  1.00 86.21           C  
ATOM   3984  CD2 LEU B 266      30.680  -7.942  -8.277  1.00 86.21           C  
ATOM   3985  N   ALA B 267      34.101  -3.919  -7.234  1.00 85.26           N  
ATOM   3986  CA  ALA B 267      35.324  -3.475  -6.570  1.00 85.26           C  
ATOM   3987  C   ALA B 267      35.022  -2.908  -5.186  1.00 85.26           C  
ATOM   3988  O   ALA B 267      35.811  -3.076  -4.254  1.00 85.26           O  
ATOM   3989  CB  ALA B 267      36.044  -2.434  -7.422  1.00 85.26           C  
ATOM   3990  N   GLU B 268      33.777  -2.466  -5.008  1.00 82.74           N  
ATOM   3991  CA  GLU B 268      33.379  -1.834  -3.753  1.00 82.74           C  
ATOM   3992  C   GLU B 268      32.636  -2.816  -2.852  1.00 82.74           C  
ATOM   3993  O   GLU B 268      32.686  -2.702  -1.626  1.00 82.74           O  
ATOM   3994  CB  GLU B 268      32.509  -0.604  -4.023  1.00 82.74           C  
ATOM   3995  CG  GLU B 268      33.247   0.533  -4.714  1.00 82.74           C  
ATOM   3996  CD  GLU B 268      32.335   1.677  -5.128  1.00 82.74           C  
ATOM   3997  OE1 GLU B 268      32.789   2.577  -5.869  1.00 82.74           O  
ATOM   3998  OE2 GLU B 268      31.157   1.672  -4.706  1.00 82.74           O1-
ATOM   3999  N   ALA B 269      31.792  -3.704  -3.511  1.00 72.91           N  
ATOM   4000  CA  ALA B 269      30.825  -4.566  -2.836  1.00 72.91           C  
ATOM   4001  C   ALA B 269      31.527  -5.577  -1.933  1.00 72.91           C  
ATOM   4002  O   ALA B 269      30.909  -6.150  -1.034  1.00 72.91           O  
ATOM   4003  CB  ALA B 269      29.950  -5.288  -3.858  1.00 72.91           C  
ATOM   4004  N   CYS B 270      32.872  -5.828  -2.123  1.00 64.16           N  
ATOM   4005  CA  CYS B 270      33.579  -6.831  -1.335  1.00 64.16           C  
ATOM   4006  C   CYS B 270      33.599  -6.450   0.141  1.00 64.16           C  
ATOM   4007  O   CYS B 270      33.972  -7.261   0.991  1.00 64.16           O  
ATOM   4008  CB  CYS B 270      35.009  -7.004  -1.846  1.00 64.16           C  
ATOM   4009  SG  CYS B 270      35.107  -7.646  -3.531  1.00 64.16           S  
ATOM   4010  N   THR B 271      32.928  -5.283   0.506  1.00 69.93           N  
ATOM   4011  CA  THR B 271      32.903  -4.861   1.902  1.00 69.93           C  
ATOM   4012  C   THR B 271      31.551  -5.174   2.537  1.00 69.93           C  
ATOM   4013  O   THR B 271      31.406  -5.117   3.760  1.00 69.93           O  
ATOM   4014  CB  THR B 271      33.200  -3.356   2.036  1.00 69.93           C  
ATOM   4015  CG2 THR B 271      34.594  -3.022   1.517  1.00 69.93           C  
ATOM   4016  OG1 THR B 271      32.232  -2.615   1.283  1.00 69.93           O  
ATOM   4017  N   GLN B 272      30.535  -5.636   1.728  1.00 69.82           N  
ATOM   4018  CA  GLN B 272      29.191  -5.925   2.216  1.00 69.82           C  
ATOM   4019  C   GLN B 272      29.121  -7.314   2.845  1.00 69.82           C  
ATOM   4020  O   GLN B 272      29.985  -8.157   2.598  1.00 69.82           O  
ATOM   4021  CB  GLN B 272      28.171  -5.810   1.083  1.00 69.82           C  
ATOM   4022  CG  GLN B 272      28.078  -4.416   0.478  1.00 69.82           C  
ATOM   4023  CD  GLN B 272      27.338  -3.437   1.370  1.00 69.82           C  
ATOM   4024  NE2 GLN B 272      27.733  -2.169   1.315  1.00 69.82           N  
ATOM   4025  OE1 GLN B 272      26.419  -3.816   2.102  1.00 69.82           O  
ATOM   4026  N   PRO B 273      28.193  -7.462   3.820  1.00 76.34           N  
ATOM   4027  CA  PRO B 273      28.003  -8.824   4.323  1.00 76.34           C  
ATOM   4028  C   PRO B 273      27.727  -9.831   3.208  1.00 76.34           C  
ATOM   4029  O   PRO B 273      27.100  -9.488   2.202  1.00 76.34           O  
ATOM   4030  CB  PRO B 273      26.793  -8.692   5.251  1.00 76.34           C  
ATOM   4031  CG  PRO B 273      26.129  -7.420   4.834  1.00 76.34           C  
ATOM   4032  CD  PRO B 273      27.138  -6.565   4.123  1.00 76.34           C  
ATOM   4033  N   PRO B 274      28.411 -10.991   3.272  1.00 78.16           N  
ATOM   4034  CA  PRO B 274      28.354 -12.003   2.214  1.00 78.16           C  
ATOM   4035  C   PRO B 274      26.924 -12.341   1.798  1.00 78.16           C  
ATOM   4036  O   PRO B 274      26.657 -12.557   0.613  1.00 78.16           O  
ATOM   4037  CB  PRO B 274      29.039 -13.215   2.849  1.00 78.16           C  
ATOM   4038  CG  PRO B 274      28.922 -12.993   4.322  1.00 78.16           C  
ATOM   4039  CD  PRO B 274      28.905 -11.513   4.581  1.00 78.16           C  
ATOM   4040  N   GLU B 275      25.948 -12.235   2.664  1.00 81.90           N  
ATOM   4041  CA  GLU B 275      24.577 -12.616   2.340  1.00 81.90           C  
ATOM   4042  C   GLU B 275      23.899 -11.557   1.475  1.00 81.90           C  
ATOM   4043  O   GLU B 275      23.211 -11.887   0.507  1.00 81.90           O  
ATOM   4044  CB  GLU B 275      23.767 -12.848   3.619  1.00 81.90           C  
ATOM   4045  CG  GLU B 275      24.202 -14.073   4.409  1.00 81.90           C  
ATOM   4046  CD  GLU B 275      23.334 -14.340   5.628  1.00 81.90           C  
ATOM   4047  OE1 GLU B 275      23.572 -15.347   6.334  1.00 81.90           O  
ATOM   4048  OE2 GLU B 275      22.408 -13.537   5.880  1.00 81.90           O1-
ATOM   4049  N   GLU B 276      24.109 -10.333   1.775  1.00 82.87           N  
ATOM   4050  CA  GLU B 276      23.534  -9.230   1.011  1.00 82.87           C  
ATOM   4051  C   GLU B 276      24.153  -9.141  -0.381  1.00 82.87           C  
ATOM   4052  O   GLU B 276      23.462  -8.832  -1.354  1.00 82.87           O  
ATOM   4053  CB  GLU B 276      23.721  -7.905   1.756  1.00 82.87           C  
ATOM   4054  CG  GLU B 276      22.862  -7.775   3.005  1.00 82.87           C  
ATOM   4055  CD  GLU B 276      23.071  -6.462   3.743  1.00 82.87           C  
ATOM   4056  OE1 GLU B 276      22.524  -6.299   4.857  1.00 82.87           O  
ATOM   4057  OE2 GLU B 276      23.786  -5.590   3.201  1.00 82.87           O1-
ATOM   4058  N   PHE B 277      25.415  -9.444  -0.335  1.00 86.99           N  
ATOM   4059  CA  PHE B 277      26.128  -9.415  -1.606  1.00 86.99           C  
ATOM   4060  C   PHE B 277      25.601 -10.491  -2.547  1.00 86.99           C  
ATOM   4061  O   PHE B 277      25.322 -10.218  -3.717  1.00 86.99           O  
ATOM   4062  CB  PHE B 277      27.632  -9.603  -1.384  1.00 86.99           C  
ATOM   4063  CG  PHE B 277      28.431  -9.663  -2.659  1.00 86.99           C  
ATOM   4064  CD1 PHE B 277      28.940 -10.870  -3.120  1.00 86.99           C  
ATOM   4065  CD2 PHE B 277      28.672  -8.511  -3.396  1.00 86.99           C  
ATOM   4066  CE1 PHE B 277      29.680 -10.929  -4.299  1.00 86.99           C  
ATOM   4067  CE2 PHE B 277      29.410  -8.561  -4.575  1.00 86.99           C  
ATOM   4068  CZ  PHE B 277      29.913  -9.771  -5.024  1.00 86.99           C  
ATOM   4069  N   VAL B 278      25.479 -11.768  -2.030  1.00 89.49           N  
ATOM   4070  CA  VAL B 278      24.985 -12.893  -2.817  1.00 89.49           C  
ATOM   4071  C   VAL B 278      23.566 -12.601  -3.302  1.00 89.49           C  
ATOM   4072  O   VAL B 278      23.225 -12.889  -4.451  1.00 89.49           O  
ATOM   4073  CB  VAL B 278      25.011 -14.208  -2.006  1.00 89.49           C  
ATOM   4074  CG1 VAL B 278      24.354 -15.341  -2.793  1.00 89.49           C  
ATOM   4075  CG2 VAL B 278      26.446 -14.575  -1.632  1.00 89.49           C  
ATOM   4076  N   TRP B 279      22.732 -12.024  -2.503  1.00 89.82           N  
ATOM   4077  CA  TRP B 279      21.374 -11.635  -2.869  1.00 89.82           C  
ATOM   4078  C   TRP B 279      21.387 -10.586  -3.976  1.00 89.82           C  
ATOM   4079  O   TRP B 279      20.641 -10.696  -4.952  1.00 89.82           O  
ATOM   4080  CB  TRP B 279      20.621 -11.098  -1.648  1.00 89.82           C  
ATOM   4081  CG  TRP B 279      19.163 -10.848  -1.894  1.00 89.82           C  
ATOM   4082  CD1 TRP B 279      18.581  -9.669  -2.269  1.00 89.82           C  
ATOM   4083  CD2 TRP B 279      18.102 -11.800  -1.775  1.00 89.82           C  
ATOM   4084  CE2 TRP B 279      16.901 -11.129  -2.095  1.00 89.82           C  
ATOM   4085  CE3 TRP B 279      18.050 -13.157  -1.431  1.00 89.82           C  
ATOM   4086  NE1 TRP B 279      17.220  -9.831  -2.392  1.00 89.82           N  
ATOM   4087  CZ2 TRP B 279      15.660 -11.770  -2.079  1.00 89.82           C  
ATOM   4088  CZ3 TRP B 279      16.814 -13.794  -1.416  1.00 89.82           C  
ATOM   4089  CH2 TRP B 279      15.637 -13.098  -1.739  1.00 89.82           C  
ATOM   4090  N   ALA B 280      22.271  -9.597  -3.863  1.00 89.79           N  
ATOM   4091  CA  ALA B 280      22.391  -8.545  -4.869  1.00 89.79           C  
ATOM   4092  C   ALA B 280      22.832  -9.119  -6.212  1.00 89.79           C  
ATOM   4093  O   ALA B 280      22.324  -8.718  -7.262  1.00 89.79           O  
ATOM   4094  CB  ALA B 280      23.374  -7.473  -4.403  1.00 89.79           C  
ATOM   4095  N   VAL B 281      23.748 -10.062  -6.121  1.00 90.93           N  
ATOM   4096  CA  VAL B 281      24.232 -10.717  -7.332  1.00 90.93           C  
ATOM   4097  C   VAL B 281      23.083 -11.456  -8.015  1.00 90.93           C  
ATOM   4098  O   VAL B 281      22.916 -11.366  -9.234  1.00 90.93           O  
ATOM   4099  CB  VAL B 281      25.387 -11.696  -7.025  1.00 90.93           C  
ATOM   4100  CG1 VAL B 281      25.690 -12.572  -8.239  1.00 90.93           C  
ATOM   4101  CG2 VAL B 281      26.635 -10.929  -6.590  1.00 90.93           C  
ATOM   4102  N   ALA B 282      22.320 -12.151  -7.275  1.00 92.90           N  
ATOM   4103  CA  ALA B 282      21.178 -12.891  -7.809  1.00 92.90           C  
ATOM   4104  C   ALA B 282      20.185 -11.951  -8.487  1.00 92.90           C  
ATOM   4105  O   ALA B 282      19.682 -12.249  -9.573  1.00 92.90           O  
ATOM   4106  CB  ALA B 282      20.488 -13.678  -6.699  1.00 92.90           C  
ATOM   4107  N   LEU B 283      19.909 -10.789  -7.884  1.00 93.87           N  
ATOM   4108  CA  LEU B 283      18.976  -9.813  -8.437  1.00 93.87           C  
ATOM   4109  C   LEU B 283      19.514  -9.223  -9.736  1.00 93.87           C  
ATOM   4110  O   LEU B 283      18.757  -9.003 -10.683  1.00 93.87           O  
ATOM   4111  CB  LEU B 283      18.709  -8.694  -7.426  1.00 93.87           C  
ATOM   4112  CG  LEU B 283      17.818  -9.054  -6.236  1.00 93.87           C  
ATOM   4113  CD1 LEU B 283      17.766  -7.897  -5.244  1.00 93.87           C  
ATOM   4114  CD2 LEU B 283      16.416  -9.423  -6.710  1.00 93.87           C  
ATOM   4115  N   LEU B 284      20.850  -8.947  -9.768  1.00 94.05           N  
ATOM   4116  CA  LEU B 284      21.458  -8.407 -10.979  1.00 94.05           C  
ATOM   4117  C   LEU B 284      21.381  -9.414 -12.122  1.00 94.05           C  
ATOM   4118  O   LEU B 284      21.055  -9.050 -13.254  1.00 94.05           O  
ATOM   4119  CB  LEU B 284      22.917  -8.021 -10.721  1.00 94.05           C  
ATOM   4120  CG  LEU B 284      23.147  -6.791  -9.842  1.00 94.05           C  
ATOM   4121  CD1 LEU B 284      24.638  -6.597  -9.581  1.00 94.05           C  
ATOM   4122  CD2 LEU B 284      22.547  -5.549 -10.492  1.00 94.05           C  
ATOM   4123  N   LEU B 285      21.609 -10.626 -11.821  1.00 95.08           N  
ATOM   4124  CA  LEU B 285      21.559 -11.673 -12.835  1.00 95.08           C  
ATOM   4125  C   LEU B 285      20.131 -11.886 -13.327  1.00 95.08           C  
ATOM   4126  O   LEU B 285      19.914 -12.204 -14.499  1.00 95.08           O  
ATOM   4127  CB  LEU B 285      22.121 -12.985 -12.280  1.00 95.08           C  
ATOM   4128  CG  LEU B 285      23.645 -13.092 -12.207  1.00 95.08           C  
ATOM   4129  CD1 LEU B 285      24.052 -14.384 -11.506  1.00 95.08           C  
ATOM   4130  CD2 LEU B 285      24.254 -13.020 -13.603  1.00 95.08           C  
ATOM   4131  N   LEU B 286      19.250 -11.797 -12.384  1.00 96.17           N  
ATOM   4132  CA  LEU B 286      17.840 -11.886 -12.750  1.00 96.17           C  
ATOM   4133  C   LEU B 286      17.474 -10.815 -13.771  1.00 96.17           C  
ATOM   4134  O   LEU B 286      16.812 -11.104 -14.770  1.00 96.17           O  
ATOM   4135  CB  LEU B 286      16.955 -11.749 -11.509  1.00 96.17           C  
ATOM   4136  CG  LEU B 286      15.446 -11.850 -11.738  1.00 96.17           C  
ATOM   4137  CD1 LEU B 286      15.086 -13.221 -12.300  1.00 96.17           C  
ATOM   4138  CD2 LEU B 286      14.689 -11.582 -10.442  1.00 96.17           C  
ATOM   4139  N   GLN B 287      17.912  -9.581 -13.520  1.00 95.78           N  
ATOM   4140  CA  GLN B 287      17.652  -8.479 -14.440  1.00 95.78           C  
ATOM   4141  C   GLN B 287      18.347  -8.705 -15.780  1.00 95.78           C  
ATOM   4142  O   GLN B 287      17.775  -8.430 -16.836  1.00 95.78           O  
ATOM   4143  CB  GLN B 287      18.106  -7.152 -13.831  1.00 95.78           C  
ATOM   4144  CG  GLN B 287      17.294  -6.723 -12.616  1.00 95.78           C  
ATOM   4145  CD  GLN B 287      17.735  -5.383 -12.058  1.00 95.78           C  
ATOM   4146  NE2 GLN B 287      18.680  -5.411 -11.125  1.00 95.78           N  
ATOM   4147  OE1 GLN B 287      17.231  -4.331 -12.464  1.00 95.78           O  
ATOM   4148  N   LEU B 288      19.536  -9.200 -15.756  1.00 95.80           N  
ATOM   4149  CA  LEU B 288      20.297  -9.478 -16.969  1.00 95.80           C  
ATOM   4150  C   LEU B 288      19.617 -10.560 -17.802  1.00 95.80           C  
ATOM   4151  O   LEU B 288      19.526 -10.442 -19.026  1.00 95.80           O  
ATOM   4152  CB  LEU B 288      21.724  -9.909 -16.620  1.00 95.80           C  
ATOM   4153  CG  LEU B 288      22.654 -10.196 -17.800  1.00 95.80           C  
ATOM   4154  CD1 LEU B 288      22.802  -8.954 -18.672  1.00 95.80           C  
ATOM   4155  CD2 LEU B 288      24.015 -10.673 -17.305  1.00 95.80           C  
ATOM   4156  N   SER B 289      19.133 -11.568 -17.159  1.00 95.55           N  
ATOM   4157  CA  SER B 289      18.454 -12.653 -17.860  1.00 95.55           C  
ATOM   4158  C   SER B 289      17.199 -12.152 -18.568  1.00 95.55           C  
ATOM   4159  O   SER B 289      16.816 -12.683 -19.613  1.00 95.55           O  
ATOM   4160  CB  SER B 289      18.088 -13.774 -16.888  1.00 95.55           C  
ATOM   4161  OG  SER B 289      17.152 -13.320 -15.925  1.00 95.55           O  
ATOM   4162  N   ALA B 290      16.543 -11.146 -17.982  1.00 94.93           N  
ATOM   4163  CA  ALA B 290      15.371 -10.549 -18.617  1.00 94.93           C  
ATOM   4164  C   ALA B 290      15.750  -9.841 -19.914  1.00 94.93           C  
ATOM   4165  O   ALA B 290      15.050  -9.962 -20.922  1.00 94.93           O  
ATOM   4166  CB  ALA B 290      14.688  -9.572 -17.662  1.00 94.93           C  
ATOM   4167  N   ALA B 291      16.837  -9.134 -19.875  1.00 94.43           N  
ATOM   4168  CA  ALA B 291      17.328  -8.450 -21.068  1.00 94.43           C  
ATOM   4169  C   ALA B 291      17.726  -9.451 -22.150  1.00 94.43           C  
ATOM   4170  O   ALA B 291      17.395  -9.269 -23.324  1.00 94.43           O  
ATOM   4171  CB  ALA B 291      18.512  -7.553 -20.717  1.00 94.43           C  
ATOM   4172  N   LEU B 292      18.341 -10.509 -21.781  1.00 93.53           N  
ATOM   4173  CA  LEU B 292      18.815 -11.520 -22.720  1.00 93.53           C  
ATOM   4174  C   LEU B 292      17.648 -12.314 -23.298  1.00 93.53           C  
ATOM   4175  O   LEU B 292      17.678 -12.710 -24.465  1.00 93.53           O  
ATOM   4176  CB  LEU B 292      19.802 -12.468 -22.034  1.00 93.53           C  
ATOM   4177  CG  LEU B 292      21.123 -11.851 -21.571  1.00 93.53           C  
ATOM   4178  CD1 LEU B 292      21.987 -12.903 -20.883  1.00 93.53           C  
ATOM   4179  CD2 LEU B 292      21.866 -11.230 -22.750  1.00 93.53           C  
ATOM   4180  N   LYS B 293      16.685 -12.624 -22.414  1.00 93.85           N  
ATOM   4181  CA  LYS B 293      15.462 -13.268 -22.884  1.00 93.85           C  
ATOM   4182  C   LYS B 293      14.819 -12.468 -24.013  1.00 93.85           C  
ATOM   4183  O   LYS B 293      14.380 -13.039 -25.014  1.00 93.85           O  
ATOM   4184  CB  LYS B 293      14.469 -13.440 -21.733  1.00 93.85           C  
ATOM   4185  CG  LYS B 293      13.128 -14.021 -22.154  1.00 93.85           C  
ATOM   4186  CD  LYS B 293      12.152 -14.079 -20.986  1.00 93.85           C  
ATOM   4187  CE  LYS B 293      10.752 -14.465 -21.444  1.00 93.85           C  
ATOM   4188  NZ  LYS B 293       9.816 -14.625 -20.291  1.00 93.85           N1+
ATOM   4189  N   PHE B 294      14.840 -11.138 -23.805  1.00 91.26           N  
ATOM   4190  CA  PHE B 294      14.293 -10.252 -24.826  1.00 91.26           C  
ATOM   4191  C   PHE B 294      15.107 -10.339 -26.111  1.00 91.26           C  
ATOM   4192  O   PHE B 294      14.543 -10.397 -27.206  1.00 91.26           O  
ATOM   4193  CB  PHE B 294      14.261  -8.805 -24.322  1.00 91.26           C  
ATOM   4194  CG  PHE B 294      13.598  -7.846 -25.273  1.00 91.26           C  
ATOM   4195  CD1 PHE B 294      14.355  -7.088 -26.157  1.00 91.26           C  
ATOM   4196  CD2 PHE B 294      12.217  -7.702 -25.281  1.00 91.26           C  
ATOM   4197  CE1 PHE B 294      13.744  -6.199 -27.039  1.00 91.26           C  
ATOM   4198  CE2 PHE B 294      11.599  -6.816 -26.159  1.00 91.26           C  
ATOM   4199  CZ  PHE B 294      12.364  -6.064 -27.036  1.00 91.26           C  
ATOM   4200  N   LEU B 295      16.388 -10.360 -26.088  1.00 90.31           N  
ATOM   4201  CA  LEU B 295      17.265 -10.443 -27.250  1.00 90.31           C  
ATOM   4202  C   LEU B 295      17.080 -11.771 -27.977  1.00 90.31           C  
ATOM   4203  O   LEU B 295      17.031 -11.808 -29.209  1.00 90.31           O  
ATOM   4204  CB  LEU B 295      18.728 -10.278 -26.830  1.00 90.31           C  
ATOM   4205  CG  LEU B 295      19.150  -8.879 -26.377  1.00 90.31           C  
ATOM   4206  CD1 LEU B 295      20.616  -8.877 -25.957  1.00 90.31           C  
ATOM   4207  CD2 LEU B 295      18.904  -7.861 -27.485  1.00 90.31           C  
ATOM   4208  N   GLU B 296      16.977 -12.845 -27.228  1.00 90.49           N  
ATOM   4209  CA  GLU B 296      16.782 -14.168 -27.815  1.00 90.49           C  
ATOM   4210  C   GLU B 296      15.472 -14.238 -28.595  1.00 90.49           C  
ATOM   4211  O   GLU B 296      15.403 -14.878 -29.646  1.00 90.49           O  
ATOM   4212  CB  GLU B 296      16.805 -15.246 -26.728  1.00 90.49           C  
ATOM   4213  CG  GLU B 296      18.187 -15.500 -26.143  1.00 90.49           C  
ATOM   4214  CD  GLU B 296      18.197 -16.581 -25.074  1.00 90.49           C  
ATOM   4215  OE1 GLU B 296      19.276 -16.861 -24.504  1.00 90.49           O  
ATOM   4216  OE2 GLU B 296      17.117 -17.152 -24.804  1.00 90.49           O1-
ATOM   4217  N   ALA B 297      14.449 -13.559 -28.022  1.00 89.19           N  
ATOM   4218  CA  ALA B 297      13.148 -13.538 -28.685  1.00 89.19           C  
ATOM   4219  C   ALA B 297      13.228 -12.817 -30.027  1.00 89.19           C  
ATOM   4220  O   ALA B 297      12.456 -13.110 -30.943  1.00 89.19           O  
ATOM   4221  CB  ALA B 297      12.106 -12.873 -27.789  1.00 89.19           C  
ATOM   4222  N   TRP B 298      14.245 -11.980 -30.207  1.00 86.42           N  
ATOM   4223  CA  TRP B 298      14.449 -11.222 -31.437  1.00 86.42           C  
ATOM   4224  C   TRP B 298      15.474 -11.907 -32.335  1.00 86.42           C  
ATOM   4225  O   TRP B 298      15.837 -11.378 -33.388  1.00 86.42           O  
ATOM   4226  CB  TRP B 298      14.903  -9.794 -31.120  1.00 86.42           C  
ATOM   4227  CG  TRP B 298      13.780  -8.858 -30.786  1.00 86.42           C  
ATOM   4228  CD1 TRP B 298      13.324  -8.530 -29.539  1.00 86.42           C  
ATOM   4229  CD2 TRP B 298      12.967  -8.134 -31.714  1.00 86.42           C  
ATOM   4230  CE2 TRP B 298      12.038  -7.384 -30.960  1.00 86.42           C  
ATOM   4231  CE3 TRP B 298      12.935  -8.045 -33.112  1.00 86.42           C  
ATOM   4232  NE1 TRP B 298      12.277  -7.643 -29.637  1.00 86.42           N  
ATOM   4233  CZ2 TRP B 298      11.085  -6.555 -31.558  1.00 86.42           C  
ATOM   4234  CZ3 TRP B 298      11.986  -7.220 -33.706  1.00 86.42           C  
ATOM   4235  CH2 TRP B 298      11.075  -6.487 -32.927  1.00 86.42           C  
ATOM   4236  N   GLY B 299      15.971 -13.048 -31.881  1.00 87.04           N  
ATOM   4237  CA  GLY B 299      16.984 -13.754 -32.649  1.00 87.04           C  
ATOM   4238  C   GLY B 299      18.356 -13.114 -32.558  1.00 87.04           C  
ATOM   4239  O   GLY B 299      19.158 -13.218 -33.489  1.00 87.04           O  
ATOM   4240  N   ALA B 300      18.533 -12.321 -31.518  1.00 89.05           N  
ATOM   4241  CA  ALA B 300      19.806 -11.643 -31.290  1.00 89.05           C  
ATOM   4242  C   ALA B 300      20.605 -12.331 -30.187  1.00 89.05           C  
ATOM   4243  O   ALA B 300      20.029 -12.858 -29.232  1.00 89.05           O  
ATOM   4244  CB  ALA B 300      19.571 -10.176 -30.937  1.00 89.05           C  
ATOM   4245  N   ALA B 301      21.948 -12.413 -30.393  1.00 90.11           N  
ATOM   4246  CA  ALA B 301      22.848 -12.998 -29.402  1.00 90.11           C  
ATOM   4247  C   ALA B 301      24.043 -12.086 -29.140  1.00 90.11           C  
ATOM   4248  O   ALA B 301      24.664 -11.581 -30.079  1.00 90.11           O  
ATOM   4249  CB  ALA B 301      23.324 -14.374 -29.861  1.00 90.11           C  
ATOM   4250  N   LEU B 302      24.211 -11.907 -27.808  1.00 88.86           N  
ATOM   4251  CA  LEU B 302      25.368 -11.126 -27.384  1.00 88.86           C  
ATOM   4252  C   LEU B 302      26.644 -11.957 -27.462  1.00 88.86           C  
ATOM   4253  O   LEU B 302      26.716 -13.047 -26.889  1.00 88.86           O  
ATOM   4254  CB  LEU B 302      25.170 -10.607 -25.957  1.00 88.86           C  
ATOM   4255  CG  LEU B 302      26.239  -9.648 -25.430  1.00 88.86           C  
ATOM   4256  CD1 LEU B 302      26.210  -8.340 -26.214  1.00 88.86           C  
ATOM   4257  CD2 LEU B 302      26.038  -9.389 -23.941  1.00 88.86           C  
ATOM   4258  N   VAL B 303      27.662 -11.454 -28.193  1.00 87.32           N  
ATOM   4259  CA  VAL B 303      28.898 -12.178 -28.469  1.00 87.32           C  
ATOM   4260  C   VAL B 303      29.726 -12.294 -27.191  1.00 87.32           C  
ATOM   4261  O   VAL B 303      30.290 -13.352 -26.903  1.00 87.32           O  
ATOM   4262  CB  VAL B 303      29.724 -11.488 -29.578  1.00 87.32           C  
ATOM   4263  CG1 VAL B 303      31.060 -12.201 -29.778  1.00 87.32           C  
ATOM   4264  CG2 VAL B 303      28.934 -11.450 -30.885  1.00 87.32           C  
ATOM   4265  N   GLU B 304      29.752 -11.224 -26.388  1.00 87.10           N  
ATOM   4266  CA  GLU B 304      30.549 -11.208 -25.165  1.00 87.10           C  
ATOM   4267  C   GLU B 304      29.869 -10.386 -24.074  1.00 87.10           C  
ATOM   4268  O   GLU B 304      29.517  -9.225 -24.293  1.00 87.10           O  
ATOM   4269  CB  GLU B 304      31.950 -10.657 -25.442  1.00 87.10           C  
ATOM   4270  CG  GLU B 304      32.926 -10.853 -24.292  1.00 87.10           C  
ATOM   4271  CD  GLU B 304      34.328 -10.352 -24.603  1.00 87.10           C  
ATOM   4272  OE1 GLU B 304      35.221 -10.466 -23.733  1.00 87.10           O  
ATOM   4273  OE2 GLU B 304      34.535  -9.840 -25.726  1.00 87.10           O1-
ATOM   4274  N   LEU B 305      29.722 -11.026 -22.845  1.00 88.23           N  
ATOM   4275  CA  LEU B 305      29.175 -10.362 -21.667  1.00 88.23           C  
ATOM   4276  C   LEU B 305      30.291  -9.917 -20.727  1.00 88.23           C  
ATOM   4277  O   LEU B 305      31.003 -10.752 -20.164  1.00 88.23           O  
ATOM   4278  CB  LEU B 305      28.208 -11.290 -20.928  1.00 88.23           C  
ATOM   4279  CG  LEU B 305      27.385 -10.657 -19.805  1.00 88.23           C  
ATOM   4280  CD1 LEU B 305      26.306  -9.749 -20.387  1.00 88.23           C  
ATOM   4281  CD2 LEU B 305      26.765 -11.735 -18.923  1.00 88.23           C  
ATOM   4282  N   ARG B 306      30.451  -8.588 -20.572  1.00 87.91           N  
ATOM   4283  CA  ARG B 306      31.468  -8.047 -19.676  1.00 87.91           C  
ATOM   4284  C   ARG B 306      30.838  -7.177 -18.594  1.00 87.91           C  
ATOM   4285  O   ARG B 306      29.977  -6.344 -18.883  1.00 87.91           O  
ATOM   4286  CB  ARG B 306      32.503  -7.239 -20.463  1.00 87.91           C  
ATOM   4287  CG  ARG B 306      33.244  -8.046 -21.516  1.00 87.91           C  
ATOM   4288  CD  ARG B 306      34.297  -7.210 -22.230  1.00 87.91           C  
ATOM   4289  NE  ARG B 306      33.692  -6.138 -23.015  1.00 87.91           N  
ATOM   4290  CZ  ARG B 306      34.354  -5.349 -23.857  1.00 87.91           C  
ATOM   4291  NH1 ARG B 306      35.661  -5.499 -24.042  1.00 87.91           N1+
ATOM   4292  NH2 ARG B 306      33.705  -4.404 -24.521  1.00 87.91           N  
ATOM   4293  N   PRO B 307      31.301  -7.403 -17.328  1.00 90.15           N  
ATOM   4294  CA  PRO B 307      30.777  -6.587 -16.230  1.00 90.15           C  
ATOM   4295  C   PRO B 307      31.037  -5.096 -16.426  1.00 90.15           C  
ATOM   4296  O   PRO B 307      30.281  -4.262 -15.921  1.00 90.15           O  
ATOM   4297  CB  PRO B 307      31.530  -7.117 -15.007  1.00 90.15           C  
ATOM   4298  CG  PRO B 307      32.724  -7.820 -15.568  1.00 90.15           C  
ATOM   4299  CD  PRO B 307      32.367  -8.359 -16.923  1.00 90.15           C  
ATOM   4300  N   GLU B 308      32.060  -4.753 -17.243  1.00 90.92           N  
ATOM   4301  CA  GLU B 308      32.420  -3.361 -17.497  1.00 90.92           C  
ATOM   4302  C   GLU B 308      31.394  -2.680 -18.398  1.00 90.92           C  
ATOM   4303  O   GLU B 308      31.324  -1.451 -18.450  1.00 90.92           O  
ATOM   4304  CB  GLU B 308      33.813  -3.272 -18.125  1.00 90.92           C  
ATOM   4305  CG  GLU B 308      34.928  -3.778 -17.222  1.00 90.92           C  
ATOM   4306  CD  GLU B 308      35.112  -5.286 -17.283  1.00 90.92           C  
ATOM   4307  OE1 GLU B 308      35.838  -5.845 -16.430  1.00 90.92           O  
ATOM   4308  OE2 GLU B 308      34.524  -5.915 -18.192  1.00 90.92           O1-
ATOM   4309  N   ASN B 309      30.603  -3.489 -19.097  1.00 90.32           N  
ATOM   4310  CA  ASN B 309      29.639  -2.923 -20.035  1.00 90.32           C  
ATOM   4311  C   ASN B 309      28.212  -3.026 -19.503  1.00 90.32           C  
ATOM   4312  O   ASN B 309      27.255  -2.738 -20.224  1.00 90.32           O  
ATOM   4313  CB  ASN B 309      29.748  -3.610 -21.398  1.00 90.32           C  
ATOM   4314  CG  ASN B 309      31.026  -3.252 -22.131  1.00 90.32           C  
ATOM   4315  ND2 ASN B 309      31.498  -4.160 -22.978  1.00 90.32           N  
ATOM   4316  OD1 ASN B 309      31.586  -2.170 -21.938  1.00 90.32           O  
ATOM   4317  N   LEU B 310      28.037  -3.410 -18.278  1.00 93.11           N  
ATOM   4318  CA  LEU B 310      26.754  -3.418 -17.584  1.00 93.11           C  
ATOM   4319  C   LEU B 310      26.636  -2.222 -16.646  1.00 93.11           C  
ATOM   4320  O   LEU B 310      27.462  -2.050 -15.746  1.00 93.11           O  
ATOM   4321  CB  LEU B 310      26.579  -4.719 -16.797  1.00 93.11           C  
ATOM   4322  CG  LEU B 310      26.605  -6.014 -17.611  1.00 93.11           C  
ATOM   4323  CD1 LEU B 310      26.570  -7.224 -16.684  1.00 93.11           C  
ATOM   4324  CD2 LEU B 310      25.439  -6.052 -18.593  1.00 93.11           C  
ATOM   4325  N   LEU B 311      25.588  -1.444 -16.853  1.00 93.79           N  
ATOM   4326  CA  LEU B 311      25.446  -0.206 -16.095  1.00 93.79           C  
ATOM   4327  C   LEU B 311      24.422  -0.368 -14.976  1.00 93.79           C  
ATOM   4328  O   LEU B 311      23.416  -1.061 -15.146  1.00 93.79           O  
ATOM   4329  CB  LEU B 311      25.033   0.944 -17.018  1.00 93.79           C  
ATOM   4330  CG  LEU B 311      26.020   1.310 -18.127  1.00 93.79           C  
ATOM   4331  CD1 LEU B 311      25.457   2.437 -18.987  1.00 93.79           C  
ATOM   4332  CD2 LEU B 311      27.369   1.706 -17.535  1.00 93.79           C  
ATOM   4333  N   LEU B 312      24.746   0.279 -13.840  1.00 93.32           N  
ATOM   4334  CA  LEU B 312      23.805   0.354 -12.728  1.00 93.32           C  
ATOM   4335  C   LEU B 312      23.244   1.765 -12.584  1.00 93.32           C  
ATOM   4336  O   LEU B 312      24.003   2.732 -12.489  1.00 93.32           O  
ATOM   4337  CB  LEU B 312      24.481  -0.075 -11.423  1.00 93.32           C  
ATOM   4338  CG  LEU B 312      25.034  -1.500 -11.383  1.00 93.32           C  
ATOM   4339  CD1 LEU B 312      25.740  -1.758 -10.055  1.00 93.32           C  
ATOM   4340  CD2 LEU B 312      23.917  -2.514 -11.606  1.00 93.32           C  
ATOM   4341  N   VAL B 313      21.897   1.822 -12.600  1.00 91.00           N  
ATOM   4342  CA  VAL B 313      21.220   3.113 -12.528  1.00 91.00           C  
ATOM   4343  C   VAL B 313      20.222   3.109 -11.372  1.00 91.00           C  
ATOM   4344  O   VAL B 313      19.807   2.046 -10.905  1.00 91.00           O  
ATOM   4345  CB  VAL B 313      20.501   3.451 -13.853  1.00 91.00           C  
ATOM   4346  CG1 VAL B 313      20.040   4.908 -13.860  1.00 91.00           C  
ATOM   4347  CG2 VAL B 313      21.417   3.172 -15.043  1.00 91.00           C  
ATOM   4348  N   ALA B 314      19.951   4.276 -10.849  1.00 85.60           N  
ATOM   4349  CA  ALA B 314      18.905   4.401  -9.838  1.00 85.60           C  
ATOM   4350  C   ALA B 314      17.532   4.089 -10.427  1.00 85.60           C  
ATOM   4351  O   ALA B 314      17.183   4.588 -11.500  1.00 85.60           O  
ATOM   4352  CB  ALA B 314      18.915   5.802  -9.232  1.00 85.60           C  
ATOM   4353  N   PRO B 315      16.846   3.131  -9.777  1.00 77.96           N  
ATOM   4354  CA  PRO B 315      15.519   2.786 -10.291  1.00 77.96           C  
ATOM   4355  C   PRO B 315      14.553   3.969 -10.271  1.00 77.96           C  
ATOM   4356  O   PRO B 315      14.552   4.754  -9.320  1.00 77.96           O  
ATOM   4357  CB  PRO B 315      15.048   1.682  -9.340  1.00 77.96           C  
ATOM   4358  CG  PRO B 315      15.867   1.868  -8.104  1.00 77.96           C  
ATOM   4359  CD  PRO B 315      17.121   2.610  -8.469  1.00 77.96           C  
ATOM   4360  N   ARG B 316      13.897   4.203 -11.396  1.00 76.04           N  
ATOM   4361  CA  ARG B 316      12.882   5.248 -11.489  1.00 76.04           C  
ATOM   4362  C   ARG B 316      11.643   4.882 -10.680  1.00 76.04           C  
ATOM   4363  O   ARG B 316      11.223   3.722 -10.669  1.00 76.04           O  
ATOM   4364  CB  ARG B 316      12.500   5.499 -12.949  1.00 76.04           C  
ATOM   4365  CG  ARG B 316      13.621   6.095 -13.786  1.00 76.04           C  
ATOM   4366  CD  ARG B 316      13.143   6.478 -15.179  1.00 76.04           C  
ATOM   4367  NE  ARG B 316      14.228   7.022 -15.991  1.00 76.04           N  
ATOM   4368  CZ  ARG B 316      14.325   6.893 -17.311  1.00 76.04           C  
ATOM   4369  NH1 ARG B 316      13.399   6.233 -17.998  1.00 76.04           N1+
ATOM   4370  NH2 ARG B 316      15.355   7.428 -17.951  1.00 76.04           N  
ATOM   4371  N   GLY B 317      11.101   5.919 -10.009  1.00 72.35           N  
ATOM   4372  CA  GLY B 317       9.807   5.718  -9.378  1.00 72.35           C  
ATOM   4373  C   GLY B 317       9.893   4.954  -8.070  1.00 72.35           C  
ATOM   4374  O   GLY B 317       8.871   4.534  -7.522  1.00 72.35           O  
ATOM   4375  N   CYS B 318      11.120   4.596  -7.641  1.00 67.08           N  
ATOM   4376  CA  CYS B 318      11.281   3.856  -6.394  1.00 67.08           C  
ATOM   4377  C   CYS B 318      12.052   4.678  -5.368  1.00 67.08           C  
ATOM   4378  O   CYS B 318      12.623   5.718  -5.702  1.00 67.08           O  
ATOM   4379  CB  CYS B 318      12.002   2.532  -6.646  1.00 67.08           C  
ATOM   4380  SG  CYS B 318      11.135   1.438  -7.792  1.00 67.08           S  
ATOM   4381  N   ALA B 319      11.890   4.275  -4.131  1.00 62.38           N  
ATOM   4382  CA  ALA B 319      12.716   4.830  -3.062  1.00 62.38           C  
ATOM   4383  C   ALA B 319      14.199   4.606  -3.343  1.00 62.38           C  
ATOM   4384  O   ALA B 319      14.565   3.695  -4.089  1.00 62.38           O  
ATOM   4385  CB  ALA B 319      12.333   4.213  -1.719  1.00 62.38           C  
ATOM   4386  N   THR B 320      15.050   5.589  -3.130  1.00 59.56           N  
ATOM   4387  CA  THR B 320      16.483   5.652  -3.399  1.00 59.56           C  
ATOM   4388  C   THR B 320      17.217   4.522  -2.682  1.00 59.56           C  
ATOM   4389  O   THR B 320      18.364   4.212  -3.012  1.00 59.56           O  
ATOM   4390  CB  THR B 320      17.074   7.006  -2.967  1.00 59.56           C  
ATOM   4391  CG2 THR B 320      16.529   8.143  -3.826  1.00 59.56           C  
ATOM   4392  OG1 THR B 320      16.736   7.254  -1.596  1.00 59.56           O  
ATOM   4393  N   THR B 321      16.451   3.779  -1.810  1.00 62.65           N  
ATOM   4394  CA  THR B 321      17.098   2.751  -1.002  1.00 62.65           C  
ATOM   4395  C   THR B 321      16.734   1.358  -1.508  1.00 62.65           C  
ATOM   4396  O   THR B 321      15.593   1.114  -1.906  1.00 62.65           O  
ATOM   4397  CB  THR B 321      16.708   2.879   0.482  1.00 62.65           C  
ATOM   4398  CG2 THR B 321      17.155   4.220   1.055  1.00 62.65           C  
ATOM   4399  OG1 THR B 321      15.285   2.769   0.607  1.00 62.65           O  
ATOM   4400  N   GLY B 322      17.548   0.696  -2.400  1.00 69.67           N  
ATOM   4401  CA  GLY B 322      17.381  -0.660  -2.896  1.00 69.67           C  
ATOM   4402  C   GLY B 322      18.370  -1.022  -3.988  1.00 69.67           C  
ATOM   4403  O   GLY B 322      19.354  -0.312  -4.202  1.00 69.67           O  
ATOM   4404  N   PRO B 323      18.143  -2.305  -4.518  1.00 78.62           N  
ATOM   4405  CA  PRO B 323      19.056  -2.729  -5.582  1.00 78.62           C  
ATOM   4406  C   PRO B 323      18.966  -1.845  -6.824  1.00 78.62           C  
ATOM   4407  O   PRO B 323      17.895  -1.315  -7.133  1.00 78.62           O  
ATOM   4408  CB  PRO B 323      18.597  -4.156  -5.893  1.00 78.62           C  
ATOM   4409  CG  PRO B 323      17.158  -4.191  -5.489  1.00 78.62           C  
ATOM   4410  CD  PRO B 323      16.955  -3.216  -4.364  1.00 78.62           C  
ATOM   4411  N   PRO B 324      20.156  -1.543  -7.343  1.00 88.06           N  
ATOM   4412  CA  PRO B 324      20.171  -0.721  -8.555  1.00 88.06           C  
ATOM   4413  C   PRO B 324      19.543  -1.427  -9.754  1.00 88.06           C  
ATOM   4414  O   PRO B 324      19.400  -2.653  -9.749  1.00 88.06           O  
ATOM   4415  CB  PRO B 324      21.662  -0.466  -8.790  1.00 88.06           C  
ATOM   4416  CG  PRO B 324      22.351  -1.647  -8.187  1.00 88.06           C  
ATOM   4417  CD  PRO B 324      21.554  -2.109  -7.001  1.00 88.06           C  
ATOM   4418  N   ARG B 325      19.014  -0.642 -10.684  1.00 91.50           N  
ATOM   4419  CA  ARG B 325      18.546  -1.113 -11.984  1.00 91.50           C  
ATOM   4420  C   ARG B 325      19.717  -1.405 -12.915  1.00 91.50           C  
ATOM   4421  O   ARG B 325      20.618  -0.577 -13.067  1.00 91.50           O  
ATOM   4422  CB  ARG B 325      17.612  -0.083 -12.624  1.00 91.50           C  
ATOM   4423  CG  ARG B 325      17.154  -0.455 -14.025  1.00 91.50           C  
ATOM   4424  CD  ARG B 325      16.315   0.649 -14.655  1.00 91.50           C  
ATOM   4425  NE  ARG B 325      15.972   0.341 -16.041  1.00 91.50           N  
ATOM   4426  CZ  ARG B 325      15.391   1.189 -16.884  1.00 91.50           C  
ATOM   4427  NH1 ARG B 325      15.075   2.420 -16.498  1.00 91.50           N1+
ATOM   4428  NH2 ARG B 325      15.124   0.804 -18.124  1.00 91.50           N  
ATOM   4429  N   LEU B 326      19.764  -2.645 -13.487  1.00 94.61           N  
ATOM   4430  CA  LEU B 326      20.821  -3.059 -14.402  1.00 94.61           C  
ATOM   4431  C   LEU B 326      20.431  -2.775 -15.849  1.00 94.61           C  
ATOM   4432  O   LEU B 326      19.328  -3.122 -16.278  1.00 94.61           O  
ATOM   4433  CB  LEU B 326      21.128  -4.549 -14.228  1.00 94.61           C  
ATOM   4434  CG  LEU B 326      22.301  -5.099 -15.040  1.00 94.61           C  
ATOM   4435  CD1 LEU B 326      22.999  -6.218 -14.273  1.00 94.61           C  
ATOM   4436  CD2 LEU B 326      21.824  -5.595 -16.401  1.00 94.61           C  
ATOM   4437  N   LEU B 327      21.353  -2.148 -16.592  1.00 93.09           N  
ATOM   4438  CA  LEU B 327      21.131  -1.835 -18.000  1.00 93.09           C  
ATOM   4439  C   LEU B 327      22.194  -2.489 -18.876  1.00 93.09           C  
ATOM   4440  O   LEU B 327      23.392  -2.332 -18.628  1.00 93.09           O  
ATOM   4441  CB  LEU B 327      21.134  -0.320 -18.219  1.00 93.09           C  
ATOM   4442  CG  LEU B 327      19.954   0.453 -17.626  1.00 93.09           C  
ATOM   4443  CD1 LEU B 327      20.153   1.953 -17.818  1.00 93.09           C  
ATOM   4444  CD2 LEU B 327      18.644  -0.003 -18.260  1.00 93.09           C  
ATOM   4445  N   LEU B 328      21.668  -3.226 -19.908  1.00 92.42           N  
ATOM   4446  CA  LEU B 328      22.556  -3.753 -20.939  1.00 92.42           C  
ATOM   4447  C   LEU B 328      22.820  -2.707 -22.016  1.00 92.42           C  
ATOM   4448  O   LEU B 328      21.890  -2.248 -22.683  1.00 92.42           O  
ATOM   4449  CB  LEU B 328      21.956  -5.013 -21.570  1.00 92.42           C  
ATOM   4450  CG  LEU B 328      22.807  -5.708 -22.634  1.00 92.42           C  
ATOM   4451  CD1 LEU B 328      24.065  -6.298 -22.005  1.00 92.42           C  
ATOM   4452  CD2 LEU B 328      21.999  -6.791 -23.341  1.00 92.42           C  
ATOM   4453  N   THR B 329      24.126  -2.309 -22.152  1.00 89.32           N  
ATOM   4454  CA  THR B 329      24.463  -1.210 -23.050  1.00 89.32           C  
ATOM   4455  C   THR B 329      25.287  -1.711 -24.233  1.00 89.32           C  
ATOM   4456  O   THR B 329      25.419  -1.016 -25.242  1.00 89.32           O  
ATOM   4457  CB  THR B 329      25.240  -0.104 -22.312  1.00 89.32           C  
ATOM   4458  CG2 THR B 329      24.399   0.508 -21.196  1.00 89.32           C  
ATOM   4459  OG1 THR B 329      26.432  -0.662 -21.746  1.00 89.32           O  
ATOM   4460  N   ASP B 330      25.754  -2.944 -24.254  1.00 83.55           N  
ATOM   4461  CA  ASP B 330      26.718  -3.422 -25.240  1.00 83.55           C  
ATOM   4462  C   ASP B 330      26.013  -3.959 -26.483  1.00 83.55           C  
ATOM   4463  O   ASP B 330      26.156  -5.134 -26.826  1.00 83.55           O  
ATOM   4464  CB  ASP B 330      27.612  -4.506 -24.634  1.00 83.55           C  
ATOM   4465  CG  ASP B 330      28.887  -4.735 -25.427  1.00 83.55           C  
ATOM   4466  OD1 ASP B 330      29.199  -3.926 -26.327  1.00 83.55           O  
ATOM   4467  OD2 ASP B 330      29.584  -5.736 -25.151  1.00 83.55           O1-
ATOM   4468  N   PHE B 331      25.359  -3.098 -27.348  1.00 83.56           N  
ATOM   4469  CA  PHE B 331      24.636  -3.537 -28.535  1.00 83.56           C  
ATOM   4470  C   PHE B 331      25.567  -3.612 -29.740  1.00 83.56           C  
ATOM   4471  O   PHE B 331      25.182  -4.114 -30.798  1.00 83.56           O  
ATOM   4472  CB  PHE B 331      23.466  -2.595 -28.834  1.00 83.56           C  
ATOM   4473  CG  PHE B 331      22.278  -2.798 -27.933  1.00 83.56           C  
ATOM   4474  CD1 PHE B 331      21.245  -3.652 -28.303  1.00 83.56           C  
ATOM   4475  CD2 PHE B 331      22.193  -2.136 -26.715  1.00 83.56           C  
ATOM   4476  CE1 PHE B 331      20.144  -3.842 -27.471  1.00 83.56           C  
ATOM   4477  CE2 PHE B 331      21.096  -2.321 -25.879  1.00 83.56           C  
ATOM   4478  CZ  PHE B 331      20.072  -3.174 -26.259  1.00 83.56           C  
ATOM   4479  N   GLY B 332      26.811  -3.074 -29.550  1.00 82.10           N  
ATOM   4480  CA  GLY B 332      27.804  -3.171 -30.608  1.00 82.10           C  
ATOM   4481  C   GLY B 332      28.322  -4.582 -30.812  1.00 82.10           C  
ATOM   4482  O   GLY B 332      28.842  -4.910 -31.881  1.00 82.10           O  
ATOM   4483  N   ARG B 333      28.026  -5.482 -29.916  1.00 83.92           N  
ATOM   4484  CA  ARG B 333      28.523  -6.853 -29.950  1.00 83.92           C  
ATOM   4485  C   ARG B 333      27.378  -7.848 -30.107  1.00 83.92           C  
ATOM   4486  O   ARG B 333      27.500  -9.011 -29.716  1.00 83.92           O  
ATOM   4487  CB  ARG B 333      29.320  -7.168 -28.682  1.00 83.92           C  
ATOM   4488  CG  ARG B 333      30.513  -6.251 -28.461  1.00 83.92           C  
ATOM   4489  CD  ARG B 333      31.660  -6.580 -29.405  1.00 83.92           C  
ATOM   4490  NE  ARG B 333      32.820  -5.728 -29.162  1.00 83.92           N  
ATOM   4491  CZ  ARG B 333      33.940  -5.749 -29.879  1.00 83.92           C  
ATOM   4492  NH1 ARG B 333      34.074  -6.584 -30.903  1.00 83.92           N1+
ATOM   4493  NH2 ARG B 333      34.935  -4.929 -29.570  1.00 83.92           N  
ATOM   4494  N   VAL B 334      26.279  -7.354 -30.498  1.00 86.86           N  
ATOM   4495  CA  VAL B 334      25.112  -8.206 -30.703  1.00 86.86           C  
ATOM   4496  C   VAL B 334      25.040  -8.641 -32.165  1.00 86.86           C  
ATOM   4497  O   VAL B 334      25.214  -7.823 -33.071  1.00 86.86           O  
ATOM   4498  CB  VAL B 334      23.806  -7.489 -30.295  1.00 86.86           C  
ATOM   4499  CG1 VAL B 334      22.591  -8.359 -30.610  1.00 86.86           C  
ATOM   4500  CG2 VAL B 334      23.837  -7.127 -28.811  1.00 86.86           C  
ATOM   4501  N   CYS B 335      24.913  -9.942 -32.348  1.00 85.89           N  
ATOM   4502  CA  CYS B 335      24.828 -10.473 -33.704  1.00 85.89           C  
ATOM   4503  C   CYS B 335      23.529 -11.244 -33.907  1.00 85.89           C  
ATOM   4504  O   CYS B 335      22.877 -11.636 -32.938  1.00 85.89           O  
ATOM   4505  CB  CYS B 335      26.021 -11.381 -34.000  1.00 85.89           C  
ATOM   4506  SG  CYS B 335      26.184 -12.767 -32.853  1.00 85.89           S  
ATOM   4507  N   LEU B 336      23.080 -11.256 -35.090  1.00 86.71           N  
ATOM   4508  CA  LEU B 336      21.896 -12.012 -35.481  1.00 86.71           C  
ATOM   4509  C   LEU B 336      22.110 -13.507 -35.268  1.00 86.71           C  
ATOM   4510  O   LEU B 336      23.169 -14.041 -35.605  1.00 86.71           O  
ATOM   4511  CB  LEU B 336      21.545 -11.739 -36.946  1.00 86.71           C  
ATOM   4512  CG  LEU B 336      20.869 -10.399 -37.243  1.00 86.71           C  
ATOM   4513  CD1 LEU B 336      20.737 -10.194 -38.749  1.00 86.71           C  
ATOM   4514  CD2 LEU B 336      19.504 -10.327 -36.567  1.00 86.71           C  
ATOM   4515  N   GLN B 337      21.228 -14.070 -34.473  1.00 80.84           N  
ATOM   4516  CA  GLN B 337      21.230 -15.509 -34.230  1.00 80.84           C  
ATOM   4517  C   GLN B 337      20.043 -16.184 -34.911  1.00 80.84           C  
ATOM   4518  O   GLN B 337      18.890 -15.914 -34.571  1.00 80.84           O  
ATOM   4519  CB  GLN B 337      21.209 -15.801 -32.729  1.00 80.84           C  
ATOM   4520  CG  GLN B 337      21.355 -17.277 -32.387  1.00 80.84           C  
ATOM   4521  CD  GLN B 337      22.745 -17.812 -32.673  1.00 80.84           C  
ATOM   4522  NE2 GLN B 337      22.878 -19.134 -32.702  1.00 80.84           N  
ATOM   4523  OE1 GLN B 337      23.692 -17.043 -32.867  1.00 80.84           O  
ATOM   4524  N   PRO B 338      20.248 -17.047 -35.832  1.00 74.22           N  
ATOM   4525  CA  PRO B 338      19.156 -17.750 -36.508  1.00 74.22           C  
ATOM   4526  C   PRO B 338      18.335 -18.618 -35.557  1.00 74.22           C  
ATOM   4527  O   PRO B 338      18.872 -19.149 -34.582  1.00 74.22           O  
ATOM   4528  CB  PRO B 338      19.880 -18.611 -37.546  1.00 74.22           C  
ATOM   4529  CG  PRO B 338      21.296 -18.133 -37.518  1.00 74.22           C  
ATOM   4530  CD  PRO B 338      21.496 -17.308 -36.279  1.00 74.22           C  
ATOM   4531  N   PRO B 339      16.939 -18.492 -35.661  1.00 70.26           N  
ATOM   4532  CA  PRO B 339      16.089 -19.343 -34.826  1.00 70.26           C  
ATOM   4533  C   PRO B 339      16.471 -20.820 -34.908  1.00 70.26           C  
ATOM   4534  O   PRO B 339      16.755 -21.328 -35.996  1.00 70.26           O  
ATOM   4535  CB  PRO B 339      14.688 -19.109 -35.394  1.00 70.26           C  
ATOM   4536  CG  PRO B 339      14.851 -17.980 -36.360  1.00 70.26           C  
ATOM   4537  CD  PRO B 339      16.317 -17.783 -36.620  1.00 70.26           C  
ATOM   4538  N   GLY B 340      17.045 -21.357 -33.887  1.00 67.53           N  
ATOM   4539  CA  GLY B 340      17.332 -22.781 -33.818  1.00 67.53           C  
ATOM   4540  C   GLY B 340      16.122 -23.616 -33.443  1.00 67.53           C  
ATOM   4541  O   GLY B 340      15.047 -23.075 -33.177  1.00 67.53           O  
ATOM   4542  N   PRO B 341      16.107 -24.925 -33.820  1.00 74.07           N  
ATOM   4543  CA  PRO B 341      15.054 -25.847 -33.387  1.00 74.07           C  
ATOM   4544  C   PRO B 341      14.743 -25.729 -31.897  1.00 74.07           C  
ATOM   4545  O   PRO B 341      15.562 -25.216 -31.130  1.00 74.07           O  
ATOM   4546  CB  PRO B 341      15.634 -27.225 -33.717  1.00 74.07           C  
ATOM   4547  CG  PRO B 341      17.051 -26.958 -34.110  1.00 74.07           C  
ATOM   4548  CD  PRO B 341      17.256 -25.472 -34.177  1.00 74.07           C  
ATOM   4549  N   PRO B 342      13.389 -25.938 -31.491  1.00 68.13           N  
ATOM   4550  CA  PRO B 342      13.067 -26.011 -30.063  1.00 68.13           C  
ATOM   4551  C   PRO B 342      14.046 -26.886 -29.283  1.00 68.13           C  
ATOM   4552  O   PRO B 342      14.441 -27.953 -29.759  1.00 68.13           O  
ATOM   4553  CB  PRO B 342      11.662 -26.618 -30.049  1.00 68.13           C  
ATOM   4554  CG  PRO B 342      11.285 -26.743 -31.490  1.00 68.13           C  
ATOM   4555  CD  PRO B 342      12.487 -26.413 -32.328  1.00 68.13           C  
ATOM   4556  N   GLY B 343      14.747 -26.303 -28.314  1.00 70.40           N  
ATOM   4557  CA  GLY B 343      15.687 -27.025 -27.473  1.00 70.40           C  
ATOM   4558  C   GLY B 343      17.133 -26.647 -27.733  1.00 70.40           C  
ATOM   4559  O   GLY B 343      18.049 -27.254 -27.174  1.00 70.40           O  
ATOM   4560  N   SER B 344      17.302 -25.794 -28.730  1.00 76.45           N  
ATOM   4561  CA  SER B 344      18.670 -25.366 -28.999  1.00 76.45           C  
ATOM   4562  C   SER B 344      19.297 -24.713 -27.772  1.00 76.45           C  
ATOM   4563  O   SER B 344      18.589 -24.167 -26.923  1.00 76.45           O  
ATOM   4564  CB  SER B 344      18.706 -24.392 -30.178  1.00 76.45           C  
ATOM   4565  OG  SER B 344      17.901 -23.255 -29.916  1.00 76.45           O  
ATOM   4566  N   PRO B 345      20.575 -25.079 -27.613  1.00 84.21           N  
ATOM   4567  CA  PRO B 345      21.296 -24.501 -26.476  1.00 84.21           C  
ATOM   4568  C   PRO B 345      21.193 -22.978 -26.425  1.00 84.21           C  
ATOM   4569  O   PRO B 345      21.113 -22.326 -27.469  1.00 84.21           O  
ATOM   4570  CB  PRO B 345      22.742 -24.943 -26.715  1.00 84.21           C  
ATOM   4571  CG  PRO B 345      22.814 -25.241 -28.177  1.00 84.21           C  
ATOM   4572  CD  PRO B 345      21.435 -25.582 -28.663  1.00 84.21           C  
ATOM   4573  N   GLY B 346      20.863 -22.503 -25.241  1.00 85.71           N  
ATOM   4574  CA  GLY B 346      20.830 -21.063 -25.036  1.00 85.71           C  
ATOM   4575  C   GLY B 346      22.145 -20.383 -25.365  1.00 85.71           C  
ATOM   4576  O   GLY B 346      23.196 -20.769 -24.847  1.00 85.71           O  
ATOM   4577  N   PRO B 347      22.166 -19.465 -26.366  1.00 88.45           N  
ATOM   4578  CA  PRO B 347      23.405 -18.820 -26.808  1.00 88.45           C  
ATOM   4579  C   PRO B 347      24.146 -18.122 -25.671  1.00 88.45           C  
ATOM   4580  O   PRO B 347      25.373 -18.001 -25.711  1.00 88.45           O  
ATOM   4581  CB  PRO B 347      22.922 -17.807 -27.849  1.00 88.45           C  
ATOM   4582  CG  PRO B 347      21.491 -17.554 -27.502  1.00 88.45           C  
ATOM   4583  CD  PRO B 347      20.912 -18.812 -26.921  1.00 88.45           C  
ATOM   4584  N   HIS B 348      23.455 -17.732 -24.629  1.00 92.30           N  
ATOM   4585  CA  HIS B 348      24.054 -16.891 -23.599  1.00 92.30           C  
ATOM   4586  C   HIS B 348      24.409 -17.705 -22.359  1.00 92.30           C  
ATOM   4587  O   HIS B 348      25.034 -17.189 -21.430  1.00 92.30           O  
ATOM   4588  CB  HIS B 348      23.109 -15.748 -23.223  1.00 92.30           C  
ATOM   4589  CG  HIS B 348      22.738 -14.872 -24.378  1.00 92.30           C  
ATOM   4590  CD2 HIS B 348      21.530 -14.464 -24.831  1.00 92.30           C  
ATOM   4591  ND1 HIS B 348      23.676 -14.313 -25.218  1.00 92.30           N  
ATOM   4592  CE1 HIS B 348      23.058 -13.594 -26.141  1.00 92.30           C  
ATOM   4593  NE2 HIS B 348      21.755 -13.670 -25.929  1.00 92.30           N  
ATOM   4594  N   ALA B 349      24.096 -18.997 -22.281  1.00 92.64           N  
ATOM   4595  CA  ALA B 349      24.198 -19.828 -21.085  1.00 92.64           C  
ATOM   4596  C   ALA B 349      25.644 -19.930 -20.609  1.00 92.64           C  
ATOM   4597  O   ALA B 349      25.938 -19.679 -19.438  1.00 92.64           O  
ATOM   4598  CB  ALA B 349      23.630 -21.219 -21.354  1.00 92.64           C  
ATOM   4599  N   PRO B 350      26.618 -20.257 -21.490  1.00 91.93           N  
ATOM   4600  CA  PRO B 350      27.996 -20.378 -21.009  1.00 91.93           C  
ATOM   4601  C   PRO B 350      28.555 -19.058 -20.483  1.00 91.93           C  
ATOM   4602  O   PRO B 350      29.287 -19.045 -19.489  1.00 91.93           O  
ATOM   4603  CB  PRO B 350      28.764 -20.839 -22.251  1.00 91.93           C  
ATOM   4604  CG  PRO B 350      27.908 -20.427 -23.404  1.00 91.93           C  
ATOM   4605  CD  PRO B 350      26.474 -20.423 -22.957  1.00 91.93           C  
ATOM   4606  N   GLN B 351      28.172 -17.930 -21.163  1.00 92.22           N  
ATOM   4607  CA  GLN B 351      28.637 -16.613 -20.737  1.00 92.22           C  
ATOM   4608  C   GLN B 351      28.048 -16.234 -19.382  1.00 92.22           C  
ATOM   4609  O   GLN B 351      28.741 -15.668 -18.534  1.00 92.22           O  
ATOM   4610  CB  GLN B 351      28.278 -15.554 -21.781  1.00 92.22           C  
ATOM   4611  CG  GLN B 351      28.980 -15.746 -23.118  1.00 92.22           C  
ATOM   4612  CD  GLN B 351      28.565 -14.716 -24.152  1.00 92.22           C  
ATOM   4613  NE2 GLN B 351      29.327 -14.624 -25.237  1.00 92.22           N  
ATOM   4614  OE1 GLN B 351      27.566 -14.010 -23.978  1.00 92.22           O  
ATOM   4615  N   LEU B 352      26.855 -16.552 -19.185  1.00 93.46           N  
ATOM   4616  CA  LEU B 352      26.204 -16.288 -17.906  1.00 93.46           C  
ATOM   4617  C   LEU B 352      26.825 -17.129 -16.796  1.00 93.46           C  
ATOM   4618  O   LEU B 352      27.027 -16.642 -15.682  1.00 93.46           O  
ATOM   4619  CB  LEU B 352      24.703 -16.573 -18.000  1.00 93.46           C  
ATOM   4620  CG  LEU B 352      23.839 -15.465 -18.605  1.00 93.46           C  
ATOM   4621  CD1 LEU B 352      22.399 -15.942 -18.761  1.00 93.46           C  
ATOM   4622  CD2 LEU B 352      23.901 -14.208 -17.744  1.00 93.46           C  
ATOM   4623  N   GLY B 353      27.099 -18.384 -17.145  1.00 92.92           N  
ATOM   4624  CA  GLY B 353      27.743 -19.275 -16.192  1.00 92.92           C  
ATOM   4625  C   GLY B 353      29.108 -18.784 -15.746  1.00 92.92           C  
ATOM   4626  O   GLY B 353      29.422 -18.808 -14.554  1.00 92.92           O  
ATOM   4627  N   SER B 354      29.893 -18.334 -16.708  1.00 92.45           N  
ATOM   4628  CA  SER B 354      31.219 -17.807 -16.402  1.00 92.45           C  
ATOM   4629  C   SER B 354      31.128 -16.528 -15.576  1.00 92.45           C  
ATOM   4630  O   SER B 354      31.904 -16.332 -14.638  1.00 92.45           O  
ATOM   4631  CB  SER B 354      31.999 -17.537 -17.689  1.00 92.45           C  
ATOM   4632  OG  SER B 354      31.377 -16.517 -18.451  1.00 92.45           O  
ATOM   4633  N   LEU B 355      30.186 -15.620 -15.911  1.00 92.07           N  
ATOM   4634  CA  LEU B 355      29.978 -14.384 -15.164  1.00 92.07           C  
ATOM   4635  C   LEU B 355      29.564 -14.681 -13.726  1.00 92.07           C  
ATOM   4636  O   LEU B 355      30.090 -14.079 -12.787  1.00 92.07           O  
ATOM   4637  CB  LEU B 355      28.915 -13.518 -15.845  1.00 92.07           C  
ATOM   4638  CG  LEU B 355      28.609 -12.174 -15.182  1.00 92.07           C  
ATOM   4639  CD1 LEU B 355      29.827 -11.259 -15.252  1.00 92.07           C  
ATOM   4640  CD2 LEU B 355      27.401 -11.516 -15.840  1.00 92.07           C  
ATOM   4641  N   LEU B 356      28.629 -15.614 -13.603  1.00 92.07           N  
ATOM   4642  CA  LEU B 356      28.148 -16.004 -12.283  1.00 92.07           C  
ATOM   4643  C   LEU B 356      29.282 -16.574 -11.437  1.00 92.07           C  
ATOM   4644  O   LEU B 356      29.437 -16.207 -10.270  1.00 92.07           O  
ATOM   4645  CB  LEU B 356      27.021 -17.033 -12.405  1.00 92.07           C  
ATOM   4646  CG  LEU B 356      26.375 -17.490 -11.096  1.00 92.07           C  
ATOM   4647  CD1 LEU B 356      25.779 -16.298 -10.354  1.00 92.07           C  
ATOM   4648  CD2 LEU B 356      25.308 -18.546 -11.365  1.00 92.07           C  
ATOM   4649  N   ARG B 357      30.114 -17.379 -11.967  1.00 90.32           N  
ATOM   4650  CA  ARG B 357      31.238 -17.962 -11.242  1.00 90.32           C  
ATOM   4651  C   ARG B 357      32.231 -16.887 -10.816  1.00 90.32           C  
ATOM   4652  O   ARG B 357      32.756 -16.925  -9.701  1.00 90.32           O  
ATOM   4653  CB  ARG B 357      31.942 -19.017 -12.098  1.00 90.32           C  
ATOM   4654  CG  ARG B 357      32.864 -19.934 -11.310  1.00 90.32           C  
ATOM   4655  CD  ARG B 357      33.389 -21.078 -12.167  1.00 90.32           C  
ATOM   4656  NE  ARG B 357      32.320 -21.993 -12.557  1.00 90.32           N  
ATOM   4657  CZ  ARG B 357      32.430 -22.932 -13.492  1.00 90.32           C  
ATOM   4658  NH1 ARG B 357      33.568 -23.098 -14.156  1.00 90.32           N1+
ATOM   4659  NH2 ARG B 357      31.394 -23.711 -13.767  1.00 90.32           N  
ATOM   4660  N   ALA B 358      32.446 -16.004 -11.771  1.00 88.94           N  
ATOM   4661  CA  ALA B 358      33.365 -14.905 -11.483  1.00 88.94           C  
ATOM   4662  C   ALA B 358      32.845 -14.042 -10.336  1.00 88.94           C  
ATOM   4663  O   ALA B 358      33.609 -13.649  -9.451  1.00 88.94           O  
ATOM   4664  CB  ALA B 358      33.584 -14.053 -12.730  1.00 88.94           C  
ATOM   4665  N   LEU B 359      31.546 -13.823 -10.325  1.00 87.41           N  
ATOM   4666  CA  LEU B 359      30.932 -12.979  -9.305  1.00 87.41           C  
ATOM   4667  C   LEU B 359      30.930 -13.677  -7.950  1.00 87.41           C  
ATOM   4668  O   LEU B 359      31.209 -13.052  -6.924  1.00 87.41           O  
ATOM   4669  CB  LEU B 359      29.501 -12.609  -9.705  1.00 87.41           C  
ATOM   4670  CG  LEU B 359      29.354 -11.656 -10.892  1.00 87.41           C  
ATOM   4671  CD1 LEU B 359      27.881 -11.473 -11.244  1.00 87.41           C  
ATOM   4672  CD2 LEU B 359      30.006 -10.313 -10.584  1.00 87.41           C  
ATOM   4673  N   LEU B 360      30.668 -14.933  -7.978  1.00 85.89           N  
ATOM   4674  CA  LEU B 360      30.599 -15.699  -6.738  1.00 85.89           C  
ATOM   4675  C   LEU B 360      31.991 -15.915  -6.154  1.00 85.89           C  
ATOM   4676  O   LEU B 360      32.142 -16.068  -4.940  1.00 85.89           O  
ATOM   4677  CB  LEU B 360      29.919 -17.049  -6.980  1.00 85.89           C  
ATOM   4678  CG  LEU B 360      28.405 -17.017  -7.196  1.00 85.89           C  
ATOM   4679  CD1 LEU B 360      27.883 -18.416  -7.505  1.00 85.89           C  
ATOM   4680  CD2 LEU B 360      27.702 -16.438  -5.972  1.00 85.89           C  
ATOM   4681  N   SER B 361      33.048 -16.003  -7.034  1.00 84.07           N  
ATOM   4682  CA  SER B 361      34.416 -16.194  -6.564  1.00 84.07           C  
ATOM   4683  C   SER B 361      34.875 -15.019  -5.707  1.00 84.07           C  
ATOM   4684  O   SER B 361      35.753 -15.172  -4.855  1.00 84.07           O  
ATOM   4685  CB  SER B 361      35.368 -16.377  -7.747  1.00 84.07           C  
ATOM   4686  OG  SER B 361      35.453 -15.187  -8.512  1.00 84.07           O  
ATOM   4687  N   LEU B 362      34.231 -13.918  -5.901  1.00 80.52           N  
ATOM   4688  CA  LEU B 362      34.575 -12.723  -5.138  1.00 80.52           C  
ATOM   4689  C   LEU B 362      33.913 -12.747  -3.764  1.00 80.52           C  
ATOM   4690  O   LEU B 362      34.323 -12.015  -2.860  1.00 80.52           O  
ATOM   4691  CB  LEU B 362      34.155 -11.463  -5.898  1.00 80.52           C  
ATOM   4692  CG  LEU B 362      34.911 -11.170  -7.195  1.00 80.52           C  
ATOM   4693  CD1 LEU B 362      34.256 -10.011  -7.940  1.00 80.52           C  
ATOM   4694  CD2 LEU B 362      36.376 -10.864  -6.903  1.00 80.52           C  
ATOM   4695  N   ALA B 363      32.874 -13.560  -3.677  1.00 72.16           N  
ATOM   4696  CA  ALA B 363      32.118 -13.661  -2.432  1.00 72.16           C  
ATOM   4697  C   ALA B 363      32.785 -14.633  -1.463  1.00 72.16           C  
ATOM   4698  O   ALA B 363      33.419 -15.603  -1.884  1.00 72.16           O  
ATOM   4699  CB  ALA B 363      30.682 -14.098  -2.715  1.00 72.16           C  
ATOM   4700  N   ALA B 364      33.070 -14.236  -0.250  1.00 67.59           N  
ATOM   4701  CA  ALA B 364      33.517 -15.166   0.784  1.00 67.59           C  
ATOM   4702  C   ALA B 364      32.697 -16.452   0.756  1.00 67.59           C  
ATOM   4703  O   ALA B 364      31.529 -16.443   0.361  1.00 67.59           O  
ATOM   4704  CB  ALA B 364      33.428 -14.512   2.161  1.00 67.59           C  
ATOM   4705  N   PRO B 365      33.319 -17.629   0.768  1.00 65.02           N  
ATOM   4706  CA  PRO B 365      32.545 -18.872   0.804  1.00 65.02           C  
ATOM   4707  C   PRO B 365      31.345 -18.793   1.746  1.00 65.02           C  
ATOM   4708  O   PRO B 365      31.483 -18.354   2.891  1.00 65.02           O  
ATOM   4709  CB  PRO B 365      33.560 -19.906   1.299  1.00 65.02           C  
ATOM   4710  CG  PRO B 365      34.682 -19.098   1.866  1.00 65.02           C  
ATOM   4711  CD  PRO B 365      34.550 -17.686   1.374  1.00 65.02           C  
ATOM   4712  N   SER B 366      30.170 -18.452   1.188  1.00 65.14           N  
ATOM   4713  CA  SER B 366      28.949 -18.412   1.987  1.00 65.14           C  
ATOM   4714  C   SER B 366      28.196 -19.736   1.912  1.00 65.14           C  
ATOM   4715  O   SER B 366      28.309 -20.466   0.925  1.00 65.14           O  
ATOM   4716  CB  SER B 366      28.041 -17.273   1.521  1.00 65.14           C  
ATOM   4717  OG  SER B 366      27.614 -17.484   0.186  1.00 65.14           O  
ATOM   4718  N   THR B 367      27.787 -20.270   3.063  1.00 69.37           N  
ATOM   4719  CA  THR B 367      27.045 -21.514   3.234  1.00 69.37           C  
ATOM   4720  C   THR B 367      25.542 -21.263   3.155  1.00 69.37           C  
ATOM   4721  O   THR B 367      24.744 -22.109   3.563  1.00 69.37           O  
ATOM   4722  CB  THR B 367      27.386 -22.188   4.576  1.00 69.37           C  
ATOM   4723  CG2 THR B 367      28.829 -22.681   4.592  1.00 69.37           C  
ATOM   4724  OG1 THR B 367      27.203 -21.244   5.638  1.00 69.37           O  
ATOM   4725  N   THR B 368      25.212 -20.075   2.535  1.00 78.67           N  
ATOM   4726  CA  THR B 368      23.773 -19.844   2.467  1.00 78.67           C  
ATOM   4727  C   THR B 368      23.140 -20.696   1.371  1.00 78.67           C  
ATOM   4728  O   THR B 368      23.821 -21.119   0.434  1.00 78.67           O  
ATOM   4729  CB  THR B 368      23.457 -18.359   2.213  1.00 78.67           C  
ATOM   4730  CG2 THR B 368      24.009 -17.480   3.331  1.00 78.67           C  
ATOM   4731  OG1 THR B 368      24.045 -17.957   0.970  1.00 78.67           O  
ATOM   4732  N   PRO B 369      21.951 -21.161   1.573  1.00 80.68           N  
ATOM   4733  CA  PRO B 369      21.221 -21.927   0.560  1.00 80.68           C  
ATOM   4734  C   PRO B 369      21.194 -21.233  -0.799  1.00 80.68           C  
ATOM   4735  O   PRO B 369      21.276 -21.895  -1.837  1.00 80.68           O  
ATOM   4736  CB  PRO B 369      19.811 -22.034   1.147  1.00 80.68           C  
ATOM   4737  CG  PRO B 369      19.721 -20.913   2.130  1.00 80.68           C  
ATOM   4738  CD  PRO B 369      21.098 -20.629   2.659  1.00 80.68           C  
ATOM   4739  N   LEU B 370      21.128 -19.925  -0.798  1.00 87.10           N  
ATOM   4740  CA  LEU B 370      21.102 -19.171  -2.047  1.00 87.10           C  
ATOM   4741  C   LEU B 370      22.438 -19.279  -2.775  1.00 87.10           C  
ATOM   4742  O   LEU B 370      22.472 -19.502  -3.987  1.00 87.10           O  
ATOM   4743  CB  LEU B 370      20.772 -17.700  -1.777  1.00 87.10           C  
ATOM   4744  CG  LEU B 370      20.709 -16.785  -3.001  1.00 87.10           C  
ATOM   4745  CD1 LEU B 370      19.580 -17.219  -3.930  1.00 87.10           C  
ATOM   4746  CD2 LEU B 370      20.527 -15.332  -2.573  1.00 87.10           C  
ATOM   4747  N   ALA B 371      23.568 -19.111  -2.012  1.00 87.52           N  
ATOM   4748  CA  ALA B 371      24.895 -19.222  -2.612  1.00 87.52           C  
ATOM   4749  C   ALA B 371      25.110 -20.607  -3.215  1.00 87.52           C  
ATOM   4750  O   ALA B 371      25.623 -20.733  -4.330  1.00 87.52           O  
ATOM   4751  CB  ALA B 371      25.974 -18.924  -1.574  1.00 87.52           C  
ATOM   4752  N   ALA B 372      24.712 -21.625  -2.518  1.00 86.20           N  
ATOM   4753  CA  ALA B 372      24.813 -22.995  -3.013  1.00 86.20           C  
ATOM   4754  C   ALA B 372      23.964 -23.190  -4.266  1.00 86.20           C  
ATOM   4755  O   ALA B 372      24.399 -23.834  -5.224  1.00 86.20           O  
ATOM   4756  CB  ALA B 372      24.392 -23.985  -1.930  1.00 86.20           C  
ATOM   4757  N   GLY B 373      22.779 -22.674  -4.225  1.00 88.49           N  
ATOM   4758  CA  GLY B 373      21.908 -22.741  -5.388  1.00 88.49           C  
ATOM   4759  C   GLY B 373      22.487 -22.049  -6.607  1.00 88.49           C  
ATOM   4760  O   GLY B 373      22.406 -22.571  -7.721  1.00 88.49           O  
ATOM   4761  N   LEU B 374      23.087 -20.938  -6.395  1.00 91.14           N  
ATOM   4762  CA  LEU B 374      23.693 -20.192  -7.492  1.00 91.14           C  
ATOM   4763  C   LEU B 374      24.886 -20.946  -8.070  1.00 91.14           C  
ATOM   4764  O   LEU B 374      25.118 -20.916  -9.281  1.00 91.14           O  
ATOM   4765  CB  LEU B 374      24.133 -18.804  -7.018  1.00 91.14           C  
ATOM   4766  CG  LEU B 374      23.016 -17.794  -6.750  1.00 91.14           C  
ATOM   4767  CD1 LEU B 374      23.598 -16.489  -6.217  1.00 91.14           C  
ATOM   4768  CD2 LEU B 374      22.204 -17.545  -8.016  1.00 91.14           C  
ATOM   4769  N   GLU B 375      25.639 -21.588  -7.193  1.00 90.59           N  
ATOM   4770  CA  GLU B 375      26.758 -22.400  -7.661  1.00 90.59           C  
ATOM   4771  C   GLU B 375      26.274 -23.566  -8.518  1.00 90.59           C  
ATOM   4772  O   GLU B 375      26.880 -23.883  -9.544  1.00 90.59           O  
ATOM   4773  CB  GLU B 375      27.577 -22.921  -6.477  1.00 90.59           C  
ATOM   4774  CG  GLU B 375      28.417 -21.853  -5.793  1.00 90.59           C  
ATOM   4775  CD  GLU B 375      29.236 -22.389  -4.629  1.00 90.59           C  
ATOM   4776  OE1 GLU B 375      30.025 -21.618  -4.036  1.00 90.59           O  
ATOM   4777  OE2 GLU B 375      29.088 -23.589  -4.307  1.00 90.59           O1-
ATOM   4778  N   LEU B 376      25.230 -24.135  -8.063  1.00 89.90           N  
ATOM   4779  CA  LEU B 376      24.627 -25.218  -8.833  1.00 89.90           C  
ATOM   4780  C   LEU B 376      24.115 -24.710 -10.177  1.00 89.90           C  
ATOM   4781  O   LEU B 376      24.289 -25.372 -11.202  1.00 89.90           O  
ATOM   4782  CB  LEU B 376      23.481 -25.861  -8.047  1.00 89.90           C  
ATOM   4783  CG  LEU B 376      22.803 -27.066  -8.700  1.00 89.90           C  
ATOM   4784  CD1 LEU B 376      23.790 -28.221  -8.833  1.00 89.90           C  
ATOM   4785  CD2 LEU B 376      21.579 -27.492  -7.897  1.00 89.90           C  
ATOM   4786  N   LEU B 377      23.491 -23.600 -10.118  1.00 92.80           N  
ATOM   4787  CA  LEU B 377      22.993 -23.002 -11.352  1.00 92.80           C  
ATOM   4788  C   LEU B 377      24.138 -22.712 -12.316  1.00 92.80           C  
ATOM   4789  O   LEU B 377      24.020 -22.958 -13.519  1.00 92.80           O  
ATOM   4790  CB  LEU B 377      22.224 -21.713 -11.051  1.00 92.80           C  
ATOM   4791  CG  LEU B 377      21.603 -20.998 -12.252  1.00 92.80           C  
ATOM   4792  CD1 LEU B 377      20.567 -21.892 -12.925  1.00 92.80           C  
ATOM   4793  CD2 LEU B 377      20.978 -19.675 -11.823  1.00 92.80           C  
ATOM   4794  N   ALA B 378      25.240 -22.192 -11.788  1.00 92.78           N  
ATOM   4795  CA  ALA B 378      26.410 -21.913 -12.617  1.00 92.78           C  
ATOM   4796  C   ALA B 378      26.906 -23.179 -13.310  1.00 92.78           C  
ATOM   4797  O   ALA B 378      27.250 -23.152 -14.494  1.00 92.78           O  
ATOM   4798  CB  ALA B 378      27.525 -21.300 -11.774  1.00 92.78           C  
ATOM   4799  N   ALA B 379      26.909 -24.277 -12.626  1.00 91.63           N  
ATOM   4800  CA  ALA B 379      27.330 -25.560 -13.183  1.00 91.63           C  
ATOM   4801  C   ALA B 379      26.354 -26.039 -14.254  1.00 91.63           C  
ATOM   4802  O   ALA B 379      26.770 -26.533 -15.305  1.00 91.63           O  
ATOM   4803  CB  ALA B 379      27.458 -26.605 -12.077  1.00 91.63           C  
ATOM   4804  N   GLN B 380      25.072 -25.803 -14.044  1.00 91.92           N  
ATOM   4805  CA  GLN B 380      24.040 -26.255 -14.971  1.00 91.92           C  
ATOM   4806  C   GLN B 380      24.035 -25.413 -16.243  1.00 91.92           C  
ATOM   4807  O   GLN B 380      23.702 -25.909 -17.321  1.00 91.92           O  
ATOM   4808  CB  GLN B 380      22.663 -26.209 -14.305  1.00 91.92           C  
ATOM   4809  CG  GLN B 380      22.502 -27.195 -13.156  1.00 91.92           C  
ATOM   4810  CD  GLN B 380      22.632 -28.640 -13.600  1.00 91.92           C  
ATOM   4811  NE2 GLN B 380      23.102 -29.497 -12.700  1.00 91.92           N  
ATOM   4812  OE1 GLN B 380      22.310 -28.984 -14.742  1.00 91.92           O  
ATOM   4813  N   LEU B 381      24.335 -24.169 -16.135  1.00 93.89           N  
ATOM   4814  CA  LEU B 381      24.378 -23.279 -17.291  1.00 93.89           C  
ATOM   4815  C   LEU B 381      25.444 -23.730 -18.284  1.00 93.89           C  
ATOM   4816  O   LEU B 381      25.258 -23.609 -19.497  1.00 93.89           O  
ATOM   4817  CB  LEU B 381      24.652 -21.839 -16.849  1.00 93.89           C  
ATOM   4818  CG  LEU B 381      23.487 -21.100 -16.189  1.00 93.89           C  
ATOM   4819  CD1 LEU B 381      23.943 -19.734 -15.687  1.00 93.89           C  
ATOM   4820  CD2 LEU B 381      22.323 -20.956 -17.164  1.00 93.89           C  
ATOM   4821  N   THR B 382      26.494 -24.308 -17.739  1.00 90.78           N  
ATOM   4822  CA  THR B 382      27.569 -24.796 -18.595  1.00 90.78           C  
ATOM   4823  C   THR B 382      27.244 -26.187 -19.131  1.00 90.78           C  
ATOM   4824  O   THR B 382      27.511 -26.486 -20.297  1.00 90.78           O  
ATOM   4825  CB  THR B 382      28.910 -24.835 -17.839  1.00 90.78           C  
ATOM   4826  CG2 THR B 382      29.422 -23.427 -17.553  1.00 90.78           C  
ATOM   4827  OG1 THR B 382      28.733 -25.528 -16.597  1.00 90.78           O  
ATOM   4828  N   ARG B 383      26.557 -26.953 -18.387  1.00 90.92           N  
ATOM   4829  CA  ARG B 383      26.283 -28.349 -18.713  1.00 90.92           C  
ATOM   4830  C   ARG B 383      25.055 -28.471 -19.609  1.00 90.92           C  
ATOM   4831  O   ARG B 383      25.096 -29.148 -20.638  1.00 90.92           O  
ATOM   4832  CB  ARG B 383      26.086 -29.171 -17.438  1.00 90.92           C  
ATOM   4833  CG  ARG B 383      27.378 -29.480 -16.698  1.00 90.92           C  
ATOM   4834  CD  ARG B 383      27.137 -30.380 -15.494  1.00 90.92           C  
ATOM   4835  NE  ARG B 383      28.330 -30.496 -14.660  1.00 90.92           N  
ATOM   4836  CZ  ARG B 383      28.451 -31.317 -13.621  1.00 90.92           C  
ATOM   4837  NH1 ARG B 383      27.450 -32.114 -13.266  1.00 90.92           N1+
ATOM   4838  NH2 ARG B 383      29.582 -31.342 -12.931  1.00 90.92           N  
ATOM   4839  N   LEU B 384      23.894 -27.876 -19.271  1.00 91.65           N  
ATOM   4840  CA  LEU B 384      22.617 -28.084 -19.945  1.00 91.65           C  
ATOM   4841  C   LEU B 384      22.363 -26.993 -20.980  1.00 91.65           C  
ATOM   4842  O   LEU B 384      21.592 -27.192 -21.921  1.00 91.65           O  
ATOM   4843  CB  LEU B 384      21.473 -28.115 -18.927  1.00 91.65           C  
ATOM   4844  CG  LEU B 384      21.503 -29.255 -17.908  1.00 91.65           C  
ATOM   4845  CD1 LEU B 384      20.361 -29.101 -16.909  1.00 91.65           C  
ATOM   4846  CD2 LEU B 384      21.425 -30.605 -18.613  1.00 91.65           C  
ATOM   4847  N   ARG B 385      23.004 -25.901 -20.800  1.00 92.41           N  
ATOM   4848  CA  ARG B 385      22.881 -24.752 -21.691  1.00 92.41           C  
ATOM   4849  C   ARG B 385      21.418 -24.381 -21.909  1.00 92.41           C  
ATOM   4850  O   ARG B 385      20.936 -24.377 -23.043  1.00 92.41           O  
ATOM   4851  CB  ARG B 385      23.554 -25.040 -23.035  1.00 92.41           C  
ATOM   4852  CG  ARG B 385      25.062 -25.216 -22.944  1.00 92.41           C  
ATOM   4853  CD  ARG B 385      25.776 -24.582 -24.130  1.00 92.41           C  
ATOM   4854  NE  ARG B 385      27.218 -24.505 -23.912  1.00 92.41           N  
ATOM   4855  CZ  ARG B 385      28.124 -25.218 -24.574  1.00 92.41           C  
ATOM   4856  NH1 ARG B 385      27.753 -26.081 -25.513  1.00 92.41           N1+
ATOM   4857  NH2 ARG B 385      29.411 -25.069 -24.295  1.00 92.41           N  
ATOM   4858  N   PRO B 386      20.742 -23.992 -20.819  1.00 93.02           N  
ATOM   4859  CA  PRO B 386      19.338 -23.584 -20.907  1.00 93.02           C  
ATOM   4860  C   PRO B 386      19.162 -22.207 -21.542  1.00 93.02           C  
ATOM   4861  O   PRO B 386      20.117 -21.428 -21.611  1.00 93.02           O  
ATOM   4862  CB  PRO B 386      18.882 -23.574 -19.446  1.00 93.02           C  
ATOM   4863  CG  PRO B 386      20.111 -23.242 -18.664  1.00 93.02           C  
ATOM   4864  CD  PRO B 386      21.293 -23.874 -19.342  1.00 93.02           C  
ATOM   4865  N   SER B 387      17.944 -21.910 -22.088  1.00 92.48           N  
ATOM   4866  CA  SER B 387      17.627 -20.588 -22.619  1.00 92.48           C  
ATOM   4867  C   SER B 387      17.625 -19.535 -21.516  1.00 92.48           C  
ATOM   4868  O   SER B 387      17.614 -19.871 -20.330  1.00 92.48           O  
ATOM   4869  CB  SER B 387      16.270 -20.604 -23.323  1.00 92.48           C  
ATOM   4870  OG  SER B 387      15.223 -20.821 -22.392  1.00 92.48           O  
ATOM   4871  N   ALA B 388      17.735 -18.229 -21.859  1.00 93.76           N  
ATOM   4872  CA  ALA B 388      17.686 -17.128 -20.901  1.00 93.76           C  
ATOM   4873  C   ALA B 388      16.383 -17.148 -20.107  1.00 93.76           C  
ATOM   4874  O   ALA B 388      16.363 -16.796 -18.926  1.00 93.76           O  
ATOM   4875  CB  ALA B 388      17.847 -15.790 -21.619  1.00 93.76           C  
ATOM   4876  N   SER B 389      15.303 -17.587 -20.720  1.00 93.07           N  
ATOM   4877  CA  SER B 389      14.005 -17.691 -20.061  1.00 93.07           C  
ATOM   4878  C   SER B 389      14.032 -18.731 -18.946  1.00 93.07           C  
ATOM   4879  O   SER B 389      13.494 -18.500 -17.861  1.00 93.07           O  
ATOM   4880  CB  SER B 389      12.916 -18.046 -21.074  1.00 93.07           C  
ATOM   4881  OG  SER B 389      13.140 -19.334 -21.622  1.00 93.07           O  
ATOM   4882  N   ARG B 390      14.625 -19.898 -19.232  1.00 93.39           N  
ATOM   4883  CA  ARG B 390      14.723 -20.956 -18.232  1.00 93.39           C  
ATOM   4884  C   ARG B 390      15.644 -20.546 -17.088  1.00 93.39           C  
ATOM   4885  O   ARG B 390      15.393 -20.884 -15.930  1.00 93.39           O  
ATOM   4886  CB  ARG B 390      15.227 -22.253 -18.870  1.00 93.39           C  
ATOM   4887  CG  ARG B 390      14.187 -22.965 -19.721  1.00 93.39           C  
ATOM   4888  CD  ARG B 390      14.704 -24.297 -20.246  1.00 93.39           C  
ATOM   4889  NE  ARG B 390      14.779 -25.301 -19.187  1.00 93.39           N  
ATOM   4890  CZ  ARG B 390      15.326 -26.506 -19.323  1.00 93.39           C  
ATOM   4891  NH1 ARG B 390      15.857 -26.883 -20.480  1.00 93.39           N1+
ATOM   4892  NH2 ARG B 390      15.341 -27.341 -18.294  1.00 93.39           N  
ATOM   4893  N   THR B 391      16.762 -19.875 -17.432  1.00 94.39           N  
ATOM   4894  CA  THR B 391      17.679 -19.359 -16.422  1.00 94.39           C  
ATOM   4895  C   THR B 391      16.970 -18.369 -15.502  1.00 94.39           C  
ATOM   4896  O   THR B 391      17.149 -18.408 -14.283  1.00 94.39           O  
ATOM   4897  CB  THR B 391      18.899 -18.678 -17.070  1.00 94.39           C  
ATOM   4898  CG2 THR B 391      19.901 -18.223 -16.014  1.00 94.39           C  
ATOM   4899  OG1 THR B 391      19.542 -19.605 -17.954  1.00 94.39           O  
ATOM   4900  N   ARG B 392      16.191 -17.536 -16.118  1.00 95.15           N  
ATOM   4901  CA  ARG B 392      15.424 -16.566 -15.342  1.00 95.15           C  
ATOM   4902  C   ARG B 392      14.487 -17.267 -14.363  1.00 95.15           C  
ATOM   4903  O   ARG B 392      14.393 -16.875 -13.198  1.00 95.15           O  
ATOM   4904  CB  ARG B 392      14.622 -15.649 -16.269  1.00 95.15           C  
ATOM   4905  CG  ARG B 392      13.866 -14.548 -15.543  1.00 95.15           C  
ATOM   4906  CD  ARG B 392      13.138 -13.630 -16.514  1.00 95.15           C  
ATOM   4907  NE  ARG B 392      12.224 -12.727 -15.819  1.00 95.15           N  
ATOM   4908  CZ  ARG B 392      12.557 -11.533 -15.339  1.00 95.15           C  
ATOM   4909  NH1 ARG B 392      13.796 -11.071 -15.469  1.00 95.15           N1+
ATOM   4910  NH2 ARG B 392      11.646 -10.793 -14.723  1.00 95.15           N  
ATOM   4911  N   GLY B 393      13.731 -18.273 -14.835  1.00 93.50           N  
ATOM   4912  CA  GLY B 393      12.863 -19.055 -13.970  1.00 93.50           C  
ATOM   4913  C   GLY B 393      13.597 -19.691 -12.805  1.00 93.50           C  
ATOM   4914  O   GLY B 393      13.096 -19.699 -11.679  1.00 93.50           O  
ATOM   4915  N   ALA B 394      14.809 -20.189 -13.043  1.00 92.85           N  
ATOM   4916  CA  ALA B 394      15.621 -20.814 -12.002  1.00 92.85           C  
ATOM   4917  C   ALA B 394      16.057 -19.791 -10.957  1.00 92.85           C  
ATOM   4918  O   ALA B 394      16.016 -20.065  -9.756  1.00 92.85           O  
ATOM   4919  CB  ALA B 394      16.841 -21.496 -12.616  1.00 92.85           C  
ATOM   4920  N   LEU B 395      16.455 -18.583 -11.424  1.00 94.03           N  
ATOM   4921  CA  LEU B 395      16.862 -17.513 -10.519  1.00 94.03           C  
ATOM   4922  C   LEU B 395      15.693 -17.059  -9.652  1.00 94.03           C  
ATOM   4923  O   LEU B 395      15.857 -16.829  -8.452  1.00 94.03           O  
ATOM   4924  CB  LEU B 395      17.418 -16.325 -11.309  1.00 94.03           C  
ATOM   4925  CG  LEU B 395      18.822 -16.496 -11.892  1.00 94.03           C  
ATOM   4926  CD1 LEU B 395      19.123 -15.378 -12.884  1.00 94.03           C  
ATOM   4927  CD2 LEU B 395      19.864 -16.526 -10.780  1.00 94.03           C  
ATOM   4928  N   GLN B 396      14.536 -16.963 -10.252  1.00 93.81           N  
ATOM   4929  CA  GLN B 396      13.337 -16.571  -9.519  1.00 93.81           C  
ATOM   4930  C   GLN B 396      12.997 -17.591  -8.435  1.00 93.81           C  
ATOM   4931  O   GLN B 396      12.660 -17.219  -7.309  1.00 93.81           O  
ATOM   4932  CB  GLN B 396      12.154 -16.405 -10.473  1.00 93.81           C  
ATOM   4933  CG  GLN B 396      12.240 -15.163 -11.349  1.00 93.81           C  
ATOM   4934  CD  GLN B 396      11.162 -15.122 -12.417  1.00 93.81           C  
ATOM   4935  NE2 GLN B 396      10.742 -13.917 -12.788  1.00 93.81           N  
ATOM   4936  OE1 GLN B 396      10.713 -16.163 -12.904  1.00 93.81           O  
ATOM   4937  N   ALA B 397      13.141 -18.837  -8.805  1.00 90.55           N  
ATOM   4938  CA  ALA B 397      12.854 -19.908  -7.855  1.00 90.55           C
[truncated: 47,640 more chars]
